# Supplementary material for: Construction and application of multiple nucleotide polymorphism-based DNA fingerprinting for Polygonatum cyrtonema identification
Source: Front Plant Sci. 2026 Feb 27;17:1758042. doi: 10.3389/fpls.2026.1758042 (PMC12982458; doi:10.3389/fpls.2026.1758042)
Supplement: Supplementary file 2 [file Table1.xlsx]

## Sheet: Supplementary Table S1
Supplementary Table S1. Information of the 30 Varieties of Polygonatum cyrtonema.
Variety Code	Origin
DH-02	Hunan, China
DH-03	Hunan, China
DH-09	Hunan, China
DH-21	Hunan, China
DH-25	Hunan, China
DH-31	Hunan, China
DH-36	Hunan, China
DH-37	Hunan, China
DH-38	Hunan, China
DH-39	Hunan, China
DH-40	Hunan, China
DH-41	Hunan, China
DH-42	Hunan, China
DH-43	Hunan, China
DH-44	Hunan, China
DH-45	Hunan, China
DH-46	Hubei, China
DH-47	Hubei, China
DH-48	Hubei, China
DH-49	Jiangxi, China
DH-50	Jiangxi, China
DH-51	Guangxi, China
DH-52	Sichuan, China
DH-53	Sichuan, China
DH-54	Sichuan, China
DH-55	Yunan, China
DH-56	Guizhou, China
DH-57	Guizhou, China
DH-58	Anhui, China

## Sheet: Supplementary Table S2
Supplementary Table S2. Simplified Genomic Sequencing and Analysis Results of 30 Polygonatum cyrtonema Samples
Variety Code	Sequencing Library ID	Total Paired Reads	Genomic Alignment Rate	Number of Multinucleotide Polymorphism (MNP )Marker Loci
DH-01	DHHJ231128001	38845047	0.6968	56346
DH-02	DHHJ231128002	19978048	0.694	42237
DH-03	DHHJ231128003	17849385	0.5793	19792
DH-09	DHHJ231128009	30933527	0.691	46103
DH-21	DHHJ231128021	16888109	0.6448	32213
DH-25	DHHJ231128025	29638712	0.6785	47015
DH-31	DHHJ231128031	16217924	0.6402	31128
DH-36	DHHJ231128036	11806572	0.64	22613
DH-37	DHHJ231128037	17052540	0.6569	34407
DH-38	DHHJ231128038	13008580	0.3421	6303
DH-39	DHHJ231128039	30949723	0.7014	52736
DH-40	DHHJ231128040	29931129	0.6181	51280
DH-41	DHHJ231128041	12494862	0.6111	21876
DH-42	DHHJ231128042	16539673	0.4533	13980
DH-43	DHHJ231128043	50626904	0.4676	75881
DH-44	DHHJ231128044	27499777	0.6435	46906
DH-45	DHHJ231128045	19774088	0.3903	23679
DH-46	DHHJ231128046	45965316	0.6299	53645
DH-47	DHHJ231128047	36888910	0.5977	53223
DH-48	DHHJ231128048	37407889	0.7182	51204
DH-49	DHHJ231128049	31689884	0.7032	49154
DH-50	DHHJ231128050	6451037	0.569	8322
DH-51	DHHJ231128051	38238140	0.7133	50847
DH-52	DHHJ231128052	21626828	0.2436	7199
DH-53	DHHJ231128053	34577716	0.2735	10407
DH-54	DHHJ231128054	28967049	0.2636	9266
DH-55	DHHJ231128055	28551257	0.6984	52853
DH-56	DHHJ231128056	564559	0.2806	265
DH-57	DHHJ231128057	35547380	0.7226	60345
DH-58	DHHJ231128058	34195541	0.6948	52649

## Sheet: Supplementary Table S3
Supplementary Table S3. Sequence Information of 505 MNP Marker Primers for Polygonatum cyrtonema
serial number	Locus ID	Chromosome	Start Position	End Position	Forward Primer (5'→3')	Reverse Primer (5'→3')	Number of Included SNPs	Number of alleles
1	AMPL1890001	contig1	110568971	110569245	CCAGAGCCAACATGCAAATTC	GTAACTGCCTACATTAATAGCCAC	44	44
2	AMPL1890002	contig1	121640988	121641262	ATTCTTAGTGGCACTCCCCATAAG	TGCCAGAGAAATGTAAGTTGTTAGA	15	29
3	AMPL1890003	contig2	44903946	44904210	TGTGATGAGAGTCTTAACAGAAACT	ACTTTTGAGAACTAGGGTTTTGAGT	34	116
4	AMPL1890005	contig3	37813626	37813884	TAGACGATGATAGCCTAAAGTGCAT	AAACACTATGAACACTCTTGATGCC	26	82
5	AMPL1890006	contig3	93098920	93099183	CTGAACTCAATATCTTTGTCTGGCG	GAGAGGATATGATGTGATACTCGGG	26	171
6	AMPL1890008	contig3	175729517	175729791	CACATTCTCCTGACCAAACGAAAG	AGAGAAGCTTTATGGGAAGTTAAGC	36	75
7	AMPL1890009	contig3	266657249	266657489	ATTCAAATCCTAAACCTCCCCATTG	AGGATCCAACTATCCATTTCAAAGT	27	47
8	AMPL1890011	contig5	103810187	103810461	CTCTCTCTGAACTAAGCAGCTGAG	CTTGTCTCTCACAATCGAGCGAG	40	74
9	AMPL1890012	contig5	169952121	169952384	ACTTCTTGATAAACAATTGTACATATCAAA	AATTTTGTTCACTCCTGTTGAGCTT	15	29
10	AMPL1890013	contig6	84309141	84309408	TTCCCCCATTTCCGATGTAAGTT	TTCACATCGTGTTCAACCGTTTTC	31	40
11	AMPL1890014	contig7	219449680	219449921	GATTCAAATCCTCAACCTCGTCATT	AAGGATCCAACTGTCCATTTCAAAG	23	56
12	AMPL1890015	contig7	246652070	246652304	AGTGAAGATATGATAATCTTGCTTTGT	GAACAAGACCACCGAAGAACTCTA	33	43
13	AMPL1890016	contig1	66415867	66416112	CATTGAAGCGACAAAAACACACAAA	ACTGAACAAGCAGGCTTAAGAAAAT	21	26
14	AMPL1890017	contig7	117978750	117978975	AAAGACGGCTGAATTTATCACTGAC	TCTGTGCCGACTTGTTAACATTAAC	23	88
15	AMPL1890018	contig2	158140323	158140589	CTGATGCACACGCTACTTGG	CATGTTACATCACAAACGAAGGGAA	16	46
16	AMPL1890019	contig2	157441762	157442036	TTATTGAACCCTAGGGACTCGACTT	AGTTTACCCCATACCAAGTTCAAGT	34	63
17	AMPL1890020	contig2	27413773	27414014	ATTCAAGAAATCCATAACGCAGACC	GTAAGCTCGAGAAGATGGAAGTCG	21	36
18	AMPL1890021	contig5	304577072	304577290	CCCTAATAATATTTTTGGCAACCCG	ACGGTGTCCACTTAAATTTGTTCAT	16	39
19	AMPL1890022	contig1	72298323	72298583	GGCCAAGCACTGAAGAAAATGAC	GAACTCTATAGCCTGTACCTGGATC	11	27
20	AMPL1890023	contig2	271905461	271905680	TTTAATAAAGAGGGCTCGGTCTCAG	CCGAGTTCATAGCATTGTAGAAAGAC	11	66
21	AMPL1890024	contig1	134830750	134830988	TGGACTTCCCATGTTGAGTTATTCT	AAGCTGATGATTGGTAGAGAAGTTG	16	43
22	AMPL1890026	contig2	65850705	65850979	GAGACAAGCCAACAATTTCGCTATC	CTCTTCGACCTCTAAACGATCTCAT	17	38
23	AMPL1890027	contig1	129279946	129280210	ATAATCCCTAATGCTCGTACATGGG	TATCCTTTGCAGATAGTGATGGTGC	16	57
24	AMPL1890028	contig3	74190856	74191065	CTTCGTATAGTCATCTTCGCTCCTC	CGGAACCATCTTCTCTCGGTAAA	7	33
25	AMPL1890029	contig2	270754354	270754610	AGACAGCAACATTTTCCTACTCTCA	GCCTTCCTTCTCTCTCCTTTTTCTT	20	40
26	AMPL1890030	contig1	62534337	62534611	GCTGGTTCTCTTCTTCTACAATAACA	TCGATACTCTTCACATGATTCCTTA	8	36
27	AMPL1890031	contig1	100255249	100255490	GAAATAAATTTTGGAGGGAGGCAGG	CCTTGAGACTGCAGCAATCAATTAT	21	32
28	AMPL1890032	contig2	231440560	231440831	TAGATTTTGGGGGCGTTACAGAAAT	TCAATCTGAAAACCCAAACCTTAGA	26	51
29	AMPL1890033	contig3	210594667	210594938	GATCACTTAGGATACACCCGACATT	GCACAATATTTTTCTCTGTTGACGC	8	42
30	AMPL1890034	contig2	159650079	159650342	CCTTTAACAACAATGCAGTCCTTGA	CCTCACCAATTTGCAACCGG	10	54
31	AMPL1890035	contig2	235712237	235712479	ATTTCCCAAATCTCATCCCTGATCT	GGAAGTCGGTTTCATGCTCAAAATA	20	47
32	AMPL1890036	contig1	72948179	72948414	GGGCAGGTACTTTAACTGTAACTAC	AAATGGAGGTTAACTGGGTAAGGTA	9	27
33	AMPL1890038	contig1	202041345	202041615	TGTTAGTTTAGATATGTCTTGTTTATTGATTT	TGTGGAAATTCAAATGTATCTGCTCA	17	36
34	AMPL1890039	contig3	132535412	132535651	TTATATTCCTCCCATTTGCACTCCT	CAAATTTCATTGTCCACTGATCCGT	15	25
35	AMPL1890040	contig4	256443441	256443704	CGCACCAACCTCTACTAAAAACATT	CTTCTATGAAGGGCCGTTATTCCTA	16	33
36	AMPL1890041	contig1	142483984	142484245	TAGCAGCTTTCAAACTCCGAAA	TCTTGAAGATGAATATCTCTTTGCGA	25	83
37	AMPL1890042	contig3	42246147	42246414	GCACACAGCTCATATGCATTGTTAC	AGGATGAGAGTTGAGATCTTTCGAG	12	51
38	AMPL1890043	contig3	61962501	61962708	CTGCGGTAAGTTCCATCAGTCTG	TCGGAACCTAAGAAGAAGAATCACA	13	43
39	AMPL1890044	contig1	199736703	199736952	ACAATATTTGGCACTCATTTGGTACA	GGTTCAGGGTCTGTAGTGAAATCTA	9	32
40	AMPL1890045	contig4	137104456	137104729	ATCTTTCGTCTTCCTCCGGGAGAA	CATTCTCGGCGAGATTCACCC	13	36
41	AMPL1890046	contig4	302636826	302637098	CAAGTTCTTCGATGTTGGTGAAGAT	ACATTAGTTAACACGATGAACACGG	9	30
42	AMPL1890049	contig2	214054435	214054709	CAACATGCATGTCATAACTTATAGGTG	TTTGTCACCGACTTTAAACTATTGG	21	37
43	AMPL1890050	contig3	80850226	80850498	TCAAACTTTGAAAGAAGTTGTCAAAAAGT	GCTGGTAAGCTCATTCTTCCTCTTA	34	48
44	AMPL1890051	contig2	160560846	160561120	GAAGAATCGTTTGTTTTCCTCCATT	GAATTGCATTCCTATGAACGTGGAC	7	43
45	AMPL1890052	contig3	43899326	43899581	ATCACATCATATTGCCTTCACTGGT	ATCACCTGTTGTATCTCTCCCAAAG	20	34
46	AMPL1890053	contig7	213960552	213960793	GGTCATATTATTCCAGAAACTACAGCC	AACTGCGCACAAAATTTACATCATG	13	31
47	AMPL1890054	contig3	50813177	50813441	GGATGGTTCATGGGGCATCTATAAA	GTTCCACCGATCAAACTGTTCATAT	17	58
48	AMPL1890056	contig4	212746744	212747012	ACAAAAACCATGGAGGAATTAGACT	AGTCTGGCTCTATGTTAAGTGTTGT	11	40
49	AMPL1890057	contig1	241071440	241071704	TTTGGTGAAAACTGAACGTAAGGTG	TAGTGTCATCTCTTGTTCCCGTAAG	10	27
50	AMPL1890058	contig7	61212460	61212716	GGAAACGAATGTGTGAAAGTGGAG	GGTGATGAAAGTGGGAAAGTGATTT	7	28
51	AMPL1890059	contig3	87015383	87015655	ATCTTCAACCAAACAAGTTGTGAGG	TCTAAGGCTATTTAAAAGCCTCTTGT	16	47
52	AMPL1890060	contig5	188107674	188107913	CACCAATGACCCCTTAGTGACATT	TAAACCTTTGAGATGGTGAAGAGTG	17	60
53	AMPL1890061	contig1	208055070	208055342	GCATGATAAGAGCTAGATCAACTCC	TATGAACCCAGTAACTTGGTCAAGG	18	30
54	AMPL1890062	contig1	83678039	83678306	AACCTCTTTTACAAACCTAGCATGA	AAGTCGAATGGTCTATATTGAGCTT	11	25
55	AMPL1890063	contig2	81815409	81815652	GATGCATCTGAGGTCGGTCG	CTAACATACCGTTTCTTCATCCGC	13	46
56	AMPL1890064	contig1	65632389	65632656	AGGTGACATTCTAGTGTTTTGGAGA	CAACAACAAATTTGCTTCCCCATTT	11	38
57	AMPL1890066	contig2	86406072	86406340	ACGGTTTAATTTGTCATGCCTACAA	CACTGGTTTGGAAAAGAGTTTCGTT	7	32
58	AMPL1890067	contig5	132254219	132254455	GGAGTTGCTCCTCTTCTACAAGATT	TGATTGTCAAATCCACAAACCTTGT	10	45
59	AMPL1890068	contig2	214920388	214920643	GCTGCCGATCAAGATCACGA	GAGTAACTAATTGGAGGCCACAAAG	6	31
60	AMPL1890069	contig2	265857430	265857670	GGATGGAGCATGCCGAACTATAT	ATGACTGTTACAATGCCAGAAACAG	12	39
61	AMPL1890070	contig1	56486117	56486391	GACATGTATGAGAGTAAACCTGCAA	AAACCCATAGGATGACTGCATAAAG	10	26
62	AMPL1890071	contig1	116146541	116146805	AGGCTGAGTCAAGTTGAGATTCAAT	TCCAGCTTATCTGAAATTTCTGAGC	17	31
63	AMPL1890072	contig1	87121650	87121923	CACTTGGTGCAGCAACCAC	TCGGAAAGAAGTAAGAAATGGTTGT	9	37
64	AMPL1890073	contig1	23500317	23500590	CACAGCAGATTAAGACTAGTGCTTT	CTATCGACTCCATTAAGTCTAGGCC	8	34
65	AMPL1890074	contig3	120256072	120256346	CGAAATTTACAATTTGAAATATACGTATATAGACA	ATCATGGTTGCCAACTTAGCATTG	13	33
66	AMPL1890075	contig3	231913770	231914034	TGGAAGGTAATGATTTTCTGATGTTT	TCATCCTAATGTCTTATTTACATTGCTGA	12	30
67	AMPL1890077	contig2	229386978	229387223	TGGGTTTACCTTGATATGTTGGAGT	AATAACTCCACGCCACCATACAAAG	14	32
68	AMPL1890078	contig3	165712146	165712396	TGTCACTTAAGTATGCTTAGTTTCGT	GTAACAGACAAACTGATACATTGGCA	7	45
69	AMPL1890079	contig2	179589590	179589846	AGGAATCTCATGGGATCAATCTTGA	AGTTCCAAACTCTTAACCAATGGGT	8	38
70	AMPL1890080	contig1	120946353	120946627	CGACCGGATAAATTTTGATCCAGAG	AGATCATGTATCTTTGTTATTATTTAAGATTCA	6	30
71	AMPL1890081	contig2	108330805	108331045	GTGGATGAAGGGCGTATAGTAGTAT	GCTGAGGGAACAAAAGAAAGATTCT	16	29
72	AMPL1890082	contig2	43833965	43834196	TGCTAATGTAATGATGGAACTTGAA	AGTAGATGATGATCAAATTGAGGACCT	9	44
73	AMPL1890083	contig2	217924222	217924495	GTTCTTTTTCAACTGTTTTCTTTAAGCA	CAAATAAACGGCACACTCCAAACT	8	34
74	AMPL1890084	contig5	94620998	94621252	TAGAGAATAGCATGCAAGGAGGAAA	GTGGGGGATATGATGTAGGTTAGTG	8	30
75	AMPL1890085	contig2	219214219	219214463	TCTTTAGTGGTCTCCTCAATAACCA	CCGTCGTCGATTCTTTTAGAAACAT	12	28
76	AMPL1890086	contig3	10843317	10843590	CTTTGCTTGTTTGATGAAATCCCCA	TATCAACAATGCAAGCATAGTGGTC	9	41
77	AMPL1890087	contig1	218715613	218715885	ATCCTTGACAGCCAATCTCCT	CAGGAAATCTCAATTCGGTGATTCA	14	38
78	AMPL1890088	contig2	228131077	228131343	TGATGGTGGGTTCTAAACTTCTATCA	ATGGAAGCAACAAACTCATGGTAAT	9	39
79	AMPL1890089	contig1	118468822	118469071	CCTAAACATTGCCCTAAGATGTCTC	ATCATCTCTGTCTCCTCACAAATT	13	54
80	AMPL1890090	contig2	126481003	126481267	CTCCCCTTGCTTTTAGTTTGTGTTT	AGGGGCAAACAATGTATTAAGCTTC	11	32
81	AMPL1890091	contig1	66679723	66679992	TAGAATCTGGCAACTTCTCAATCAC	CTCGAAATCTAGCTTCGGATGAATG	19	24
82	AMPL1890093	contig1	245247152	245247424	TAATGTTAACAACTTACCGCCACTG	GTCTTCAAAGAGCTTGTTGGCATC	7	42
83	AMPL1890094	contig1	12055283	12055533	TACTCACAAGAGGATTGCGACATTA	CAAAACAGCCACAGCAATATTCATT	15	37
84	AMPL1890095	contig1	26946551	26946794	TCAAGTACAATGTGAACCTATGTTAAA	GGAGATATTGCAAATATTGGCCGAT	8	33
85	AMPL1890096	contig4	135152992	135153247	CTTCACCTCTCTTGCTCTTCAGTTA	AAAATGTGACTTGCCTTGAGAGTTG	17	33
86	AMPL1890097	contig1	55119449	55119718	ACTGATAGCTCTCCGCATTTGCTAT	GCTGGAATTCGAAGCTGATACAAA	14	19
87	AMPL1890098	contig4	88817789	88818055	ACAAACCACAAATAACAAACCAACT	CAACGGTATCAGGCAATCTAGGAG	17	28
88	AMPL1890099	contig1	127350687	127350950	GGTACTTGCAATTAAGTGTCTGCAT	ATAAGCAGGTCACATTTTCCAGGTA	10	22
89	AMPL1890100	contig2	111220324	111220592	TTATGGTAGGGTTGTGAGATTGAGC	TTGTCACGACCTATGCATATCGTAT	19	42
90	AMPL1890102	contig5	253815684	253815950	ACCCTGTTTTCTATGCTATCATCAAC	CGCTGAGTTTCTTGGATTACATGAG	10	15
91	AMPL1890103	contig1	119870749	119871021	CTTTTCAACACACTCTCTTTCTTCCT	GGAATCCAGCAAAAAGGATCATCAA	9	38
92	AMPL1890104	contig2	25786323	25786584	TGTGCAAGTCTCTAGCATTGGATAT	TGCAAGGTGATCTTATATGATGACTCA	8	32
93	AMPL1890105	contig2	91357542	91357808	AACTGGCCGCATAAGTAATTCCATA	TTCTCTTCTTTTGGTCCAAAGGGG	11	27
94	AMPL1890106	contig2	217408070	217408335	GTCGACCGTTGCTTGGACAT	GCACCCGTTTCTATTAAACTCTTCA	6	35
95	AMPL1890107	contig3	279486812	279487086	GTGTTCACCATTTTGAGTCGAAGA	TCCCTATTCAAATTTATAATTGTGCATG	17	30
96	AMPL1890108	contig4	200333307	200333581	TCATGTTACTTGATTTGAAGGCGTC	GGAGACAGAAAATAAACGAAGATACA	10	44
97	AMPL1890109	contig3	282183639	282183907	TGAGGAGGAAACATTGATAATGAGT	GTTATCAGACACCATGAAACAGTGG	14	47
98	AMPL1890110	contig5	30469443	30469681	CGGTGAAGAGAACACGTGGG	ATGGTTGAATTAAAGCCTCAGATGG	11	108
99	AMPL1890111	contig5	29201646	29201892	AGCTACGAATTGAAAATGGAATGCA	CAATCTCTCCTGCAAGAAAAACACA	9	28
100	AMPL1890112	contig2	2206432	2206705	GGTTGTGTTATGATCTCTTGCATCC	TCTGTGTAATCTTCGGCAACTCTTA	14	38
101	AMPL1890113	contig1	55507290	55507539	GCATTCTCTAGTAATTTGAATCGTTGC	GCGGTTGAGATGATCATGTTAATGA	11	33
102	AMPL1890114	contig5	455214	455480	CCAAAGCATTATCCTGACTTCCTTT	GAGGCAATATTCTCGAACTACCTGT	7	51
103	AMPL1890115	contig5	15790446	15790716	CTCTACTGAGGGCAATACGTTAAGA	CAACCTCATCATCATCATCTTCGTG	22	29
104	AMPL1890116	contig1	51471190	51471458	AAGGTCCTCATCCCCGGTTAC	CATTGATCATGAGGCCCAGCA	3	54
105	AMPL1890117	contig4	208786889	208787130	CTGAGTATCCTCCCTAGCATTCAG	CTTGTGACGTGTGAGTGGAAAATAA	4	26
106	AMPL1890118	contig6	301983922	301984143	TTTTTGCAGTGTATCTATGCTTGGG	GAACAAAACAAGACATATTGCGAAA	7	23
107	AMPL1890119	contig3	57116798	57117070	TAAAACCTTCTCGAAATCCGTTTCA	CATTATAGGAGCTCAAGGAGGCATA	14	33
108	AMPL1890120	contig1	9414085	9414355	AAGCGCAAAAGAAAAGGTTGTACTA	CCAAGTTTATGATCACTACCTGGCT	11	24
109	AMPL1890121	contig4	47106580	47106854	GGTCTTTATTAGTAATATGCCCTAAGG	GTGCTTATTAGACCACGATTACCAA	13	25
110	AMPL1890122	contig3	100760984	100761251	TATTGTCAAGGAGCCAAGAGGAAAT	GAGAGCCTCATTGAGATTGCACTAG	7	33
111	AMPL1890123	contig4	164228030	164228303	TGTGTTTTTGGCATGCATTTTGTTT	ACGGGACCTTAAATTGAAAACTGAC	6	29
112	AMPL1890124	contig3	296218393	296218664	TGGGGACAAATTAAGGAGAATGACA	ACTCTATTTTGTCACCCAAACAAGC	13	23
113	AMPL1890125	contig1	105898385	105898646	ACAGCTATAGATTTGAAAGACAGATC	AAATTGGTTTTGCAGCATTTACTCG	4	28
114	AMPL1890126	contig1	170471852	170472119	GACCTCTGATCTAACACCCTATTGT	TAATCCTGGCTTTGTTGTTAACTCC	7	24
115	AMPL1890127	contig2	213797099	213797364	AACAGTCACAAGATTGTACAAAACA	GCAAGAAACGGAACCAAGACAT	16	30
116	AMPL1890128	contig3	92646725	92646979	CTCTTTCTTCAGACAGTTCCCGG	TTTTTCTCTCGCTCTAAAGTCCTCT	11	30
117	AMPL1890129	contig1	214017477	214017750	TGTCCTTATGCTCCCTCTTTATAGA	GAGAAATCAGGATGAGGTAAGGGAA	16	30
118	AMPL1890130	contig4	265867937	265868183	TATGTAGTTAATGGCCCAACTTCCC	TGAGGCTGTATATCCTAAGAAAGCC	13	36
119	AMPL1890131	contig1	80651280	80651522	ATGCATGGAGAGAATGGTTAGCATA	TGCTGTTTTCATCTTGCAGTATCTC	5	23
120	AMPL1890132	contig2	32132990	32133250	TGACCAAGAGTTAGAACTTCAGAAC	CGCAGGAGAGTTCTTGAAGAGAATA	12	34
121	AMPL1890133	contig1	201527176	201527450	AGTGGCCAAGGGAGCTAATG	GCCGTGGTCCAGAAACAATTATTAT	12	38
122	AMPL1890134	contig2	234257599	234257870	TTAGAAGAGAAGGAATGACGTCTCG	TCTGCATTGTCTTCTGCTTCATTTG	22	54
123	AMPL1890135	contig1	189186714	189186982	ATGAACTGGTGTTAGATCTCACGTT	AGAAAACAAATATAAAGTAGACAAGAGCA	9	20
124	AMPL1890136	contig1	54416225	54416491	ATACAATGCCAAGTTTAGTTTCCCC	CTGCTAGCTTGCTTCCATCT	21	34
125	AMPL1890137	contig1	176303240	176303511	AGAATTCACGGCAATAGACAATCAC	CACTGATCTCACTGCATATCCGTTT	15	33
126	AMPL1890138	contig1	154366193	154366428	CCTCTCTAATCAATTCCCTCCTCTC	CATACGGGTTGAGCTTGAAATCAA	15	35
127	AMPL1890140	contig3	279501060	279501298	ACTCAAGAAACGTGGACATGAAAAT	TAGATACACTGAAATGGTGATGGCT	16	38
128	AMPL1890141	contig1	203627154	203627428	AGGAAGAAAATTATTAATAACTATGAATATTAGCT	AATCGTTTGATACTCCTATGGATCT	15	25
129	AMPL1890142	contig1	70873055	70873316	AGATTGAATGCCACAATGTAAGCAA	GCTGCCATGATCTATGTAAGTAGGA	6	30
130	AMPL1890143	contig1	86876515	86876788	TGAGAACGTGAGAGAAATGTATATGT	AGTAATAAACAATGAGCTATTAACTATTAAACA	5	29
131	AMPL1890144	contig4	89465145	89465419	TAAGCACACTATGAGATCATACTGC	TTGTTAGAGCACTTGAGATCTTGAT	9	25
132	AMPL1890146	contig2	696445	696691	TATCGATCATTTTGGGCTTTCGAG	AGTAAACATTTTAACAAGTGATAGACGT	11	33
133	AMPL1890147	contig1	158068985	158069243	AAAATGCATGAATTGATTTGCCCTG	ATTTCATTCTATTCGTCATGTGGGC	11	13
134	AMPL1890148	contig2	113165155	113165425	TCCCATTAATTAATTCCCAGTGCTA	GAAGAGCCCTTTGAAATTCCATTCT	13	31
135	AMPL1890150	contig1	19714381	19714611	AACATTCCAAAGTAACTTGTGGCTT	TGAAAAATCTGGCTGAAGGAGAATG	5	23
136	AMPL1890151	contig2	30938283	30938541	AATTGAAATTTATGAGAACATTCTAACTACTT	TAATCATAAGCAACACCAAAACGCA	12	19
137	AMPL1890152	contig4	308889727	308889980	AAAAGTGGGTACATGTCGGACCTT	ACTCATGTGAAATGCTAGTTTTGCA	6	23
138	AMPL1890153	contig1	120893228	120893481	GTTATCTCCTCCACTAAGTTGAGCA	GATTATCGTTACTGCCATTTCAGCA	8	20
139	AMPL1890154	contig4	232422307	232422574	TGAATCACTGTATCAAGTAGCTCAAG	TCATGGGGTTTTGAAAACAGAACTC	10	22
140	AMPL1890155	contig7	119376304	119376572	TCTTTTCCTGCTCATGTGTAACAAA	AACTTCTCCTCCATGAAATCCCAAT	16	74
141	AMPL1890156	contig1	32580195	32580468	GCTGATGTATCTTGATAATATTGTTCTTGG	GTGAAACAAACTTGCCGTAACCT	8	20
142	AMPL1890157	contig4	35031982	35032227	CAAGAGATTGTTATCCCATTGAGGC	GCAAAAGATGATAACCGTCATGAGT	9	28
143	AMPL1890158	contig1	14732280	14732509	CTTACCAACAGGCTACAAATGGTTA	TGGAAAACCCATGCAGTGTAATATG	15	47
144	AMPL1890159	contig1	115714103	115714344	TCGTTCACACAATGTGTTAGTAAGC	TCACAGGATCTTCAGGACCTCC	10	32
145	AMPL1890160	contig1	161386516	161386772	CTCTGGTGGAGAAGACTGACTG	TGGAGATGATGGATGAGCTTAATCA	4	24
146	AMPL1890162	contig3	100235796	100236070	TTAAGGTTGAAGCATTTATGGTGCC	ATTGTTTTCCCAGGACACAAGCTTA	7	32
147	AMPL1890164	contig3	197112084	197112345	GCATTTGTCAGGTACATCTGAAACA	TAGATCAATATGCCTGCAGAGATCG	9	23
148	AMPL1890165	contig2	156437416	156437671	AGTCCTTGGTCTTCATTGGTATCTC	TGTGCAAACCAGGGAGAATAAGTAA	8	28
149	AMPL1890167	contig2	232230628	232230883	CCCTCTCCCTTTTGAGTGCAAA	CTACACATGTCAACCAATACAAGCA	9	27
150	AMPL1890168	contig2	11007377	11007634	CTATCAGCAATAGCATAGCCAGAGA	GTTACCCAAGTGTCAAGTTTGTGAT	6	36
151	AMPL1890169	contig3	21401877	21402110	TACTGAATAAATGCAAGGTTCCCTG	TTTATGCATTTGGGCCTGAAGTTAG	10	28
152	AMPL1890170	contig6	271640477	271640714	AAATCACAAGATAAAACACAGCAGA	AGAAGTCACTAAGCTAAGTAGTACATT	6	30
153	AMPL1890171	contig1	77468743	77468997	GGCAAAAATTTGATCTTGGGCAATT	GACACTCCAGAATTCCCCTTTAAAG	3	45
154	AMPL1890172	contig1	108752570	108752827	AGCATACTGGACAATGTAGTAGCAT	GTATGTGATAAGGAATGATGGCCTG	7	27
155	AMPL1890173	contig2	132794886	132795155	CACAGATTTGGTAACCGAGTAACTG	TGGTACAGTAAGTATTGTTCGGCTG	17	46
156	AMPL1890174	contig2	115439648	115439922	CCTTTGAATCCCTACATCAATGCTT	AGACCTAGTTGTTGATTAATCTAGTGT	8	28
157	AMPL1890176	contig3	122193677	122193939	TTTCTTCACCACAATTTAAGTGCCT	AATCATTGATTGATGGTATATGCAAAAA	18	33
158	AMPL1890177	contig3	99290702	99290968	ACAATGCCAATTACATCAAAGTTGC	GGACCCCAAGTTAATGGTTTACATG	4	34
159	AMPL1890178	contig1	208252834	208253092	TCTTGAAATTAAAACAAGTAAACCATTTGT	TGTATCCCGCAAAGATGTAACTGTA	14	27
160	AMPL1890179	contig1	70824327	70824593	CGCTCTTGTCTACTAAGTCCTCAAA	TTAGGAAATTCCCACAAAATAGGCC	16	34
161	AMPL1890180	contig1	151144989	151145256	TGTTCAATTAATATGGGCGATATGGT	TGTACATGTGGATAATGAAAGGCTA	13	20
162	AMPL1890181	contig3	172085261	172085533	GAATGTATTGCGCATTTCTGACACC	ATCGGCTGAAGAGAGAGAATGTATC	11	32
163	AMPL1890182	contig5	167642465	167642732	ACATTTGTATAGTTTTACTTTCCTCGT	GTCATCAGACATAGAACCAAGGAAA	10	23
164	AMPL1890183	contig2	238292781	238293037	TGCATTATCTTGTCCAAATCAGTCT	ACGCTAGATAGTAAGAATGCTGAGA	7	25
165	AMPL1890184	contig1	34263582	34263808	AACAAGTTCTATGGCCATCAAACAG	ACATTAAATTGGTCTGCTGCAATGA	6	16
166	AMPL1890185	contig4	107317821	107318086	CCTGGTTCCAGTGTTTCTTAGAAGT	AGTACCTTAGTGAAGCGTCATGATA	11	32
167	AMPL1890186	contig2	128132752	128132995	ATCACAAAATGTTGAAGAAGGCACT	AACTTTCTTTTGGAGTGGAACCTTT	6	15
168	AMPL1890187	contig5	262569092	262569355	TCTTATCGAAAAAGGCAAAAGGAGA	GAAGGTGACGGGGTCAAAGAA	19	40
169	AMPL1890188	contig1	236206081	236206349	CTGATATCATCGTCGACCTACTGTT	CCTTCCCAAAACAGGTAGATTGATG	9	57
170	AMPL1890189	contig2	9224012	9224260	TTTATGCATTTGTATTGCGCGATGA	ATCGACCATCAAATAACAAAGGTCC	9	27
171	AMPL1890190	contig5	159463140	159463410	CCAAAGAAAGTCGGTGTATTGTTGA	AATTGAGCTTTGCATCTCATCACTT	7	36
172	AMPL1890191	contig1	39365016	39365278	GATGTTCTTCCCTTTGTTTTTGTGC	AAAAAGAGGACATGGCTTTTGGCTT	14	45
173	AMPL1890192	contig2	33140986	33141200	TTCACCCTATCAACCCAAAGATCAA	ACTTTTGGTTTACGATGCTTGATGT	12	24
174	AMPL1890193	contig3	159761679	159761951	AAACATTTCATCACATCTCAGTCCC	ATCCCACTCCATCTACTTTTTCAGT	9	23
175	AMPL1890194	contig2	229826610	229826867	ATGCTATTAGGGTATCATCGCCATC	CTAACGATGAATGCCAAGCAAACTA	16	29
176	AMPL1890195	contig4	191312315	191312589	TGCAGTTCCCAAGATTAGTTCAAAT	CCTTCGAACAAACAAAGCAAAAATG	13	36
177	AMPL1890196	contig1	242292382	242292642	AGTCTTGTGTTTAAAACGAAATCTAAAC	AAAAGGAGCCAAGGAATCTCTGG	9	24
178	AMPL1890197	contig2	250276369	250276640	TGTTCTGCACCACATCCTTTTAAAA	TGATATATTTAACCTTTCTTGGAAACCA	10	28
179	AMPL1890198	contig4	88874177	88874450	AGTTAAAACAATTATGTAAATTCAATTGTACC	GATCTACACACCTTCATCACTGAGA	20	29
180	AMPL1890199	contig1	46874661	46874924	TCTCGATCTCTCCGAAAATGTGTTA	AACACTGACAGTACGAATAGAGTCC	12	19
181	AMPL1890200	contig2	188800703	188800953	GGGTTCTCCATCAAAGTCTTCAGAA	TCGGTAGTTATTGATAATAATACCCAGT	7	21
182	AMPL1890201	contig4	212207671	212207894	TCGTTGGTGTTTCTCAGAGAATGT	TTCTGATTGCATGCCATTGGAAC	7	19
183	AMPL1890202	contig6	359101728	359101981	AAAATTACTGAAAACGACCCAGTCA	ATGTTGATGGGAGAGAGTATTTGGA	11	34
184	AMPL1890203	contig2	217646263	217646534	AGGGGATTAAAAACCATGGACTACC	AGCAATTGACTAGGTTTGTTATTTGGA	8	22
185	AMPL1890204	contig1	97403597	97403822	AAATTGATCCCCTTTGAGTTGTTGC	CCATTTCGATTCTTCTTGTTGCAAC	11	23
186	AMPL1890205	contig1	50795219	50795449	ACATTAAAACTTCACTCCAAGCCAC	TTATAATCCCAAAAGTGGCCCAATC	6	26
187	AMPL1890206	contig1	118974781	118975055	GCAAAGGGCATGAACTTAGGTTG	TCACAATTTTTATACCTACATACTAGCTCT	4	14
188	AMPL1890207	contig1	135797746	135798020	CAAGGATGCCAAAAGTTCAGCTATA	CCGGACCTTGATAAAGATAATGGAC	6	24
189	AMPL1890208	contig1	43580857	43581118	ACAAAACATTTGCTATAACAGAGCTGA	CCAGTGTTGGCATTTTGTGGAAT	11	26
190	AMPL1890209	contig2	92679129	92679356	TGACCATGTTATCTCCTTTAGGACT	AATTGTAAGCATCCCTCTTGATGGA	8	32
191	AMPL1890210	contig4	110592180	110592437	GATAGACACCTCCTGGTCATTCTAC	GGATTGTAACCAGCCCTATAACCTA	12	34
192	AMPL1890211	contig2	154161181	154161449	AAGAGAAACTAGGCTTGAGTTGAGT	AGTTCTCTATTGATGTGATGCAACA	11	15
193	AMPL1890212	contig2	56454301	56454519	TTAAAACCTTTGTACAGAGTCACCG	AAAGTTCAAACTACAAAGGCACACA	10	29
194	AMPL1890213	contig2	44367110	44367364	TGAACCTTGTTACTTGTTTTAGGCG	ACCTGCAAGGAAATTTTGTCAGTAG	6	18
195	AMPL1890214	contig1	64904392	64904666	AGAGGAAATAATTCAAACAATTATCAACA	TTCTGAAGGATGCAGGATTTCTAGA	8	29
196	AMPL1890216	contig2	90581241	90581488	ACTGCGCCATTAAGTTTGAATGTAA	TCCAATCTCTTTTATGTCTAAGGGGA	9	19
197	AMPL1890217	contig2	263164757	263165016	GTGAGGCACCTGTAATATCAAACAA	CATGCATGTTTGTGGGATAACATCT	6	35
198	AMPL1890218	contig3	132740693	132740961	TCATGTAAAGGATAAATCAATAGATTGTTGA	GAGAGAACCCTTAACAGACGTGAA	19	33
199	AMPL1890219	contig4	281120123	281120383	TTCTTAACTGGTGGATCAGGAGAAG	ATTTCTCCTTGGAATTAACCGAGCT	6	24
200	AMPL1890221	contig1	154336888	154337150	TCTGCTTAGATTATGGCATAGGCTT	AGCCTGAAGAGAACCATGAATTTTG	16	13
201	AMPL1890222	contig1	18319384	18319648	TTGAGCGCATATACATGAAAATCCC	CAAGTCACCTCCAGAAGTATCAGA	11	38
202	AMPL1890223	contig1	238704503	238704721	TTAACTTAGACAACACGATGCAACC	CAAATGAAGCTTGAAGGATATTTGTT	8	30
203	AMPL1890224	contig1	232611348	232611613	TCAGGTGATAATAAAGCATACAAAACA	CTCAAGCACTGAAATAGGAGGTCTT	5	25
204	AMPL1890225	contig3	85141525	85141777	GTCTAATATGCTCAACCATGAAGGG	ACCATTAGTCATTGACTACATGAGT	10	21
205	AMPL1890227	contig5	82241319	82241554	GACACGATAAAAACAAACAGCAGAG	GATTGCTGCTGTGTCAACATCTATG	10	32
206	AMPL1890228	contig2	2585842	2586114	TGGTCTTGCTTGGTATTCATTGATT	TACGGAACAAAACAACGGACAAATA	4	25
207	AMPL1890229	contig2	247156369	247156614	GAGATGTATCACCAGAAGCTCCTTA	GTCTCCGCACAGTTAAAGACAAAAA	6	24
208	AMPL1890230	contig1	200838540	200838796	ACCCATCAACATTTACTAACTTCACG	AGGTAGCCTTTATTAGGTATGCAGG	5	32
209	AMPL1890231	contig3	182225616	182225890	GCAACTTCTCATTCAAGGTAGAACA	TTATCACACACGCCGAAAGTCAGTA	8	19
210	AMPL1890232	contig4	102253341	102253544	TGATGAATGCATGTAAATTGCTGA	GATTGATGTCCTCATGGTATCAGGA	5	36
211	AMPL1890234	contig3	121306784	121307038	GCCTTAGCTTTAAACACCATGAGAT	CAAGTTTTTGAGTTTGTTGTTTGCTT	6	13
212	AMPL1890235	contig5	51839833	51840085	TACAAAGAGCTCACTGTGTCCTTTA	ACTGTTATGTTTTCAGTTTTGATTATGAT	11	26
213	AMPL1890236	contig5	115478565	115478839	ATTTCCTTACCTCACTCTGCGATAG	CCTTTCAAGTCAGCGAAACCAAG	14	26
214	AMPL1890237	contig2	15952146	15952419	GAAGCTTTTCAAAGGCGAGACCAAT	TGCTACAACATAAACAGAATGACTCG	6	23
215	AMPL1890238	contig3	15776113	15776365	AGTGACTCTACAGATAACAATGATCCT	TGAGAACGAGAAATGTGAAAAAGCA	7	33
216	AMPL1890239	contig2	2995344	2995616	ACGAAGTGTCAACAATGTATTCGTC	CCTGCCTTTCTCCTTTATGATCGTA	5	15
217	AMPL1890240	contig1	40144525	40144799	GACAGAGGCTGCATTGTCTTG	AAGAGAGATCTAAAACCAAGACGCT	5	45
218	AMPL1890241	contig4	66608123	66608387	CGTAATTTTGATAATGCTTTCCCGG	CAGATGAATAACGATCAAAATCTGGGA	9	23
219	AMPL1890242	contig1	161838091	161838358	AAGTAAAATTTTGAGGGGGAGAAGC	ACTTTCCCATCTAATTATTCAGGCT	8	18
220	AMPL1890243	contig3	137876276	137876522	ACAACTTTAGGATGTTGCCTGAATT	AAACAATATGCTGTGCCACATACAA	11	33
221	AMPL1890244	contig2	259247498	259247757	TGGCATTCCTCAAAATTGTGCTTAT	AAAGGCCTCTGAAAATGCTCAAG	4	20
222	AMPL1890245	contig2	11944470	11944738	GGAATTTTAACCAGCCACTTGTGAT	TAGCCATGAGGACAGAGAACCATTT	9	29
223	AMPL1890246	contig2	10350845	10351119	TCTGAGTGGTTACTTGCCATCAAAA	AATGTTCTGGTCGACCAATCTCAAA	8	28
224	AMPL1890247	contig6	1811632	1811882	ACTTTTCCAGTAAACTGAACAAGAT	TGGATTTTTATTGCTGAGAATTGGT	9	22
225	AMPL1890248	contig1	75814994	75815261	CCAGAAAAGTTACTTCCACGGATTT	TCCATGCTAGCAAAATATAGTAGGCT	12	23
226	AMPL1890249	contig1	176246333	176246601	CCTAGCTCCTCGATGAAATCTTTTG	AAATCAGAAATGGATATCGTTCGGA	10	20
227	AMPL1890250	contig2	254436269	254436489	AAAGGCTTTCTTTAATGGCTGCTAG	GATATCCATGCACATGTTCAGATCC	9	32
228	AMPL1890253	contig2	39105859	39106120	AGGTCTTCTATGGGTCAAGCATTG	CTGGCCTTAACTGATTGCTAACTTC	12	19
229	AMPL1890254	contig1	123291441	123291709	TGAGCGTTAACATGCAATCAATACC	TTGGGAATGATAAAAGCGTATTGGG	9	23
230	AMPL1890255	contig1	170327798	170328070	ATTTGGGCTTCTTTGGTACCCAT	ATTAGAAAATTGAATGTGTAAAGACTCAAA	12	20
231	AMPL1890256	contig1	88237029	88237303	TTTGGGCTTGATTTTAGTAGTTAAAAC	TCCAAACCAAGAATTATGGTAACGT	9	28
232	AMPL1890257	contig2	140657702	140657937	GTTGCCAGAGATCCCAGAAATAGAA	AGTTTGGATCTTTGGACATTGCTTC	9	24
233	AMPL1890258	contig1	219928911	219929185	AGATTCCACCTGAGATTATGGCTG	CTCCTCAATTAATCCAAGATTCTGCAA	7	58
234	AMPL1890259	contig2	47574826	47575083	TTCTCCACTCAAAGCACTGCAATAT	ATTTTCTTTTCTTTCTCGCTCAGGG	8	43
235	AMPL1890260	contig3	252096067	252096328	TCAGAAAACAGAATGTGAGACTACA	AGTTAAATTTATAAACAATACAACTCATGCA	10	22
236	AMPL1890261	contig1	40134050	40134323	CACCGTCATACCCGACCAA	CTTCTCCATTTCCTTCTCCCTTTCC	10	27
237	AMPL1890262	contig2	206992739	206993013	AAAATCGACACATTCCGTCAGAG	GCAAATGCTATACTGATTACCTATGA	13	20
238	AMPL1890263	contig2	66058120	66058393	GCTGGGTATTATAGTCGTTGAGGAT	TAAACTGAAGGCTTGCAGATGAATC	6	17
239	AMPL1890264	contig1	7509556	7509822	GCAAAAAGAAATAAAGCAGTGTCCA	CGGGTGTTTTCATTAATCTGAAAGC	10	21
240	AMPL1890265	contig4	143906186	143906448	TTTTGTTCATTATTGCTTTATTTAGGGAT	TATTGACTGCCAAGTGTTTTTAGCT	6	16
241	AMPL1890266	contig2	227325718	227325990	AGCAGGACTTACCATATACACGTTA	TGATTAGAAACAAATATAGTGGGGCC	5	53
242	AMPL1890267	contig3	10214720	10214969	ACAAGAGGAGTACATGCCTCTTATG	TCCTATAATGGGCGGTATCAATTGT	11	31
243	AMPL1890268	contig2	21986685	21986929	TGCCATGAGTTTATCTTGTGTTTCC	CCCGATACACGATCTCTAGAACTTT	14	37
244	AMPL1890269	contig1	66632536	66632810	GGATCCTACGTTACATAATTCATAACA	TCCCAACCTTTGCATTACATTATTGT	13	21
245	AMPL1890270	contig3	13499803	13500066	TTTTCCCCTTCAAATTCCTTATATAATTTT	AATCCGGTGATGTTGCTTAGATCTA	12	13
246	AMPL1890271	contig1	56072718	56072988	GACCTCCTCCATCATAGTGACATTG	CTCACTCCACAACTTCGAGGAAG	7	33
247	AMPL1890272	contig1	76430160	76430429	CCCATCTTCATGAATTTTAGGCGTT	CCCCACGATATATCCATTTATAGGGT	11	25
248	AMPL1890273	contig5	23884245	23884485	CCGAGCATAAAAACATTTCTCCTCT	GGGTAATTTTCCAGCTTTCTACACT	4	18
249	AMPL1890274	contig1	41049066	41049340	TGTAAAATTTCCCTTTAATTTCAGTCCT	TGCAAACTGAACAATTCATTCAAAA	8	30
250	AMPL1890275	contig1	219610283	219610534	TCAGTACTCAACCAGGATGTATTGG	GCAAGCAACCAAAAGTGAAATTGAT	14	31
251	AMPL1890277	contig4	73425272	73425485	AGGCACAATAAATTAAAGGGCCAAA	GCTTGGACATGCAAGTTTTTATGTT	5	28
252	AMPL1890278	contig4	121130606	121130849	TGTAAAACAATACAAAGTTTGAGCCA	AATATTGGTTGAGAAGGCATGTCAG	13	28
253	AMPL1890279	contig4	151226362	151226629	AGACTGATATAGTGAGACGCAGTTC	GACTTTACTACGCCTTTTGTCACAA	4	26
254	AMPL1890280	contig5	234358945	234359216	GAGTGCCGATACCAGCAGATT	ACAATGTACTTAGTCGGATCCTCAA	14	41
255	AMPL1890281	contig6	119291977	119292205	TGAGTGAAACTAATCCAAGTTGGCT	ATTAACTCTTGGTTTCACCTCAAGG	11	21
256	AMPL1890282	contig5	141580506	141580779	AGTGCAGTTGTTTATAGGACAGAGT	GCCCAATAACTCAATACCCGATAGA	6	26
257	AMPL1890283	contig1	235741004	235741250	TAGTCGTAGCGGTACAAAGGGTTT	CAGAGATATCAGCTGGTATGCTTCA	13	32
258	AMPL1890284	contig5	230077241	230077510	AATGCAAACACATATCAGAAACGGG	AGGACAGTGATACCTAATTGTGCTG	6	22
259	AMPL1890285	contig7	10390326	10390590	GGCAACAAACATAAAACATTGAACCA	TGGCAGTTCATTTCTCTCTTAACCT	9	34
260	AMPL1890286	contig1	139384332	139384591	TGGAAACAATTAAGAAGGATGAGGT	AGTAAATCCAGAATTACAGTGCTGC	8	24
261	AMPL1890287	contig2	70622494	70622756	GACTAGGGTTCCCTTTGCCATTTC	TGATGGTGGAGTTACTGCTGTA	10	38
262	AMPL1890288	contig3	257714663	257714898	TACTCTCGCTGTTAGTCAACAAGAT	AAGACACCTGCACAAAAAGGTATTT	5	26
263	AMPL1890289	contig5	215911609	215911874	GTCCAACAAGCTTTTGGATGAAATG	ACTTCCTCTCGTCATTGACTTGAT	4	32
264	AMPL1890290	contig1	50261078	50261315	TAGAATTAAAAACCGACCTTCGCTG	ATCCTGTCCCGGCATTGTG	9	34
265	AMPL1890291	contig1	194609971	194610198	AACTTATCTTAAGCACATGGGTTCA	CTTTCTCATGTTGTTCTTTACCCCA	6	21
266	AMPL1890292	contig1	110807047	110807303	TAGGGAACAATATGCAATTTGACGG	CTGAGCTCCATTTGCAAGAATCAT	5	32
267	AMPL1890294	contig3	59775142	59775384	CTGTCCATTGTGTGTGTTTCTTTTT	TCACTGAAGAGATGATTTCACAGGG	9	23
268	AMPL1890295	contig5	134757482	134757732	AATATGACTCATTTTCTTGTTCGCT	CGAACAATTGCGATGAAAATGTGTT	6	18
269	AMPL1890296	contig2	15892026	15892289	AGGATGAGAGGGAAAAGAAAATTCT	TGAATCATGAAACATATGTATATGGCT	7	35
270	AMPL1890297	contig3	37314463	37314683	AAGAACTTCAATAGGATCAACTAAATGA	GTCCCCTTTTAGAGTTAGGATTCCA	7	17
271	AMPL1890298	contig1	47629321	47629595	GCAAAGAGCTGTCATCTTTCTTTTA	TATCCACACTCATTGCAAAGGAAAG	4	7
272	AMPL1890299	contig7	292456560	292456815	AAGCTTGCAGTTTTCCTCTCTTTTT	TCAGTGATCAGTAACATAGACTGCC	8	21
273	AMPL1890300	contig1	23963526	23963791	AATGGGATGGTGCCTCCTAATTT	TTTTCGATTGTTGAAGGAATGCTAC	4	47
274	AMPL1890301	contig2	180947257	180947527	GAGTTATATATCTAGCTGTCGCCGT	TGACATCAGTTAGTTTAAGGGCTCA	6	16
275	AMPL1890302	contig1	25375477	25375715	TGGCTGACTTTAAAGTGATGCTTTT	TGTGTTATCGGTAATAGCACTCCTT	5	13
276	AMPL1890303	contig4	307143876	307144137	CATCCACCTGCTATTACTCAATTGC	TGACATAAATGGAGCAAGTTATGGT	6	23
277	AMPL1890304	contig3	159045853	159046107	CTGGGGCTGTCTTTATTCTCAGTC	CTAACCCATGGAAATGAATTCACGA	4	18
278	AMPL1890305	contig1	122311298	122311571	AGTGTTTGGATGTATTGGTGTTTTAT	GGAACACAAGGAATTACTGTTTCGT	5	24
279	AMPL1890306	contig1	114818671	114818945	GGATCTATTATACAAGTACTGTTTCTTCCT	GAATCATAAAACAACATATAACAATTTCCC	7	21
280	AMPL1890307	contig4	23988174	23988448	ACTGCCTCTTCTAAGTCAACTTCTG	CCTCAAGTGGAATACCTTCAGGATA	8	18
281	AMPL1890308	contig5	225372456	225372716	GAGCCCAAAAGTCTTCCGAAAATAT	CTGACAAGGTCTCATCACCACTTAC	11	25
282	AMPL1890309	contig2	119113635	119113894	TCTTATCAAAGACAAAGTTGTTGGA	AAGGGACAACTGTCTTGACTTTCTA	12	25
283	AMPL1890310	contig1	245257454	245257725	AGTTTTCACCCTCATGAAACCTAGT	GCCTTCAGGACGTCTGTTAGATAAT	17	29
284	AMPL1890311	contig1	91445941	91446171	ATGCATACTTGGTTTCAACACTTGT	ACGTAAAAGCAAACTTATCATGATTCA	7	16
285	AMPL1890312	contig2	262736150	262736422	AATGAGCCATTCATGTTAGTAATGC	AGACTTCGTCTATGAAGAGCAGTTT	4	41
286	AMPL1890313	contig1	183141091	183141342	AAGTAAAGGGGTGCTTACAGATGAT	TGAAGTGATTAGTTTGTGACTCTCTC	5	19
287	AMPL1890314	contig4	158872961	158873233	GCATAAGGCACCATTTTGTCAGAAT	GTCTTTGCTAGATCTTCAGCAAGTT	5	19
288	AMPL1890315	contig5	197955471	197955736	CAGTGACAGAAGATAAAGTCCCAGT	ATTTCCTTCCAGTCAGCTACTACAA	3	28
289	AMPL1890316	contig3	283420931	283421205	AGCAATAAGACCAAATTGACAGTCT	CTCAACCTGCTAGCAATTTGGC	4	15
290	AMPL1890317	contig1	83207285	83207559	AATCCGCTCCCAGTTTCACC	GGAGCCGTGATCCGCGTC	8	31
291	AMPL1890318	contig2	88635852	88636126	TCAAACCTATCCTTTTGAACAATTTCT	GTTGCCACTGTTTTAAGCAGGATAG	10	23
292	AMPL1890320	contig7	191537673	191537889	TTTGGTTGCATCAATTATGGTGAAA	CCCAAGATCAAAATGCAGGGAAAAA	9	23
293	AMPL1890321	contig1	24642971	24643245	AAGGATCATGCTATACAAATAGACATTG	GATTGAAGCAGGTTGTCAACAGAAT	13	24
294	AMPL1890322	contig1	70626238	70626512	TGACAAGAAGTAAACAGATTCAGACA	GGGCTTTCACAGATTTGATGAAGTT	9	27
295	AMPL1890323	contig2	72447296	72447532	CAGCTACACAACCTCTTTCTTTCAA	TTCTTGCAATACCAAGCATCTGATC	3	16
296	AMPL1890324	contig1	162123734	162123987	AAAAACAATAATCTATCCGCAGCCA	GTTGCTGCTGTCAGATTTAATAACC	7	34
297	AMPL1890325	contig4	175676656	175676903	CGAACTTGCTGCAAAGATTTCAATT	CGCAACAAACAAAATGACAGTCAG	5	19
298	AMPL1890326	contig3	97907198	97907472	AAACTATGCAACCAATTCAAGAAAAA	GCTAAATTCACACCCTTCACATTCA	5	17
299	AMPL1890327	contig1	4555147	4555418	AGGATCAAAATAAGCCTATATCACATGA	AGAAGGTCTTGCTTTGGTGCTTATA	15	26
300	AMPL1890328	contig3	70026997	70027260	CTCACTGCAGATGTAGAATCGCC	GAGAGAAAGGAGACAGTGATCATGA	9	31
301	AMPL1890329	contig2	166836454	166836714	CTGCATACAATTAACCGGCCTTTTA	GTTGGTCTTCAAAGAGTTGCTCTC	11	22
302	AMPL1890331	contig1	149964753	149965021	CAGGATTTGAGCAACATGAGCTAC	CCGAATGGGATGAACTGGAAATC	7	70
303	AMPL1890332	contig4	117674892	117675152	GTTTCTAGTTCTCTTGCTTGAGTCA	TGGAGGGTTGTTCCAAGATAAAGTT	8	31
304	AMPL1890334	contig5	322700632	322700867	AATCCTTGTCAACTTTTAGCTGTGC	GGGCTTGAGAAATTAAGATGACCAG	10	25
305	AMPL1890335	contig1	211423116	211423390	ATTACAGTTTGTGGTCTACTGGTAC	CTCCACAAATCACTCAAAATGTTCA	8	21
306	AMPL1890336	contig2	185867460	185867728	ATAACTCTCGTTCACTGTGCATTTG	TATGACTGGCCAAACTTAGTAAGGA	9	27
307	AMPL1890337	contig1	127377557	127377821	GGAAAATGAAATCAATTTCTTCTCTCCA	GATGATACCAGCAAAACATCAGCTT	7	25
308	AMPL1890338	contig2	188518497	188518754	TAATTCACACCTTCCAATTTTCGCA	CCTGCCCATATGGTGTGGTTTATAT	15	27
309	AMPL1890339	contig1	42150526	42150780	TGTCTTCTAATGTGGATCCATCTGA	TACCGCTGTTATTCTCTTCCTGAAT	5	25
310	AMPL1890340	contig1	16222351	16222625	ACAAGTCTAAAGAATTTAATCTTTATCCAAG	TCCTATCTGTCCTATCGAGATCCAA	5	23
311	AMPL1890342	contig1	201178998	201179224	GGCAAATCCTTGATGCTAGGT	TTTCTTTGAATTTGAGCCAGCTTCA	2	18
312	AMPL1890343	contig3	139476545	139476819	CCCTTTCGCAACAATATTACCTTGA	CTTTGGGGTTGGTCACATGGAAAG	6	26
313	AMPL1890344	contig4	104387708	104387977	GAGAAAGAGAGAATACCACCAGTCA	AGTCAATGAAGAATTGTGAAAACGT	9	28
314	AMPL1890345	contig2	266413480	266413729	TTCCTTGTGCTATCCAGTTTAGATT	AGTCAGATTACAATGTTTTCTTGGGA	6	23
315	AMPL1890346	contig1	175430835	175431107	CACTCCTCCATCAATTTTTGTCTGT	AGAATGAACAACGATTTCCATTTAGT	11	16
316	AMPL1890347	contig1	65542090	65542362	TGGATTATGTGCCTATCATGGGAC	GGTAGGGCCAAAAATGTGTTCTC	14	34
317	AMPL1890348	contig1	203792204	203792469	TGTTTTCCATCAGATCTTAAGTGTCC	ACGAGAGTGAGAGAATGAGAGAGAG	15	19
318	AMPL1890349	contig5	132720886	132721159	AACTAGTATATCATCTGCTGAGTGC	AATCATCCCCTACCAGTTGGATATC	8	24
319	AMPL1890350	contig3	147650030	147650289	ACGTTTAACAGATTGTTTTGGGGG	GCATATGCACATGTAAACTGTGTAT	9	26
320	AMPL1890351	contig1	189864570	189864838	ATGAGCATTGGATGAATACTCGTCA	CTTGTGATGGACGAAGCTTCATTAT	2	21
321	AMPL1890352	contig4	38373666	38373919	TTGAACAGGTGGTTGCATAGAAAAA	GCATCAGATCTTGCACTGAAAACAA	9	23
322	AMPL1890353	contig2	143148881	143149151	ATAAGGAATCCAAGAGCAAGGGATC	GAGCAACAGATTGAACAATTTCACA	3	15
323	AMPL1890354	contig3	18680221	18680486	CTGCAGAGAGAAAGATTTGTTGTGT	TGATAATGATGCTTCCTCTGCAAAC	4	22
324	AMPL1890356	contig4	191185598	191185842	CTTCGTACCAGACCGAGTAAGTTT	AATTCGGATGTGAATGCCATATTCC	4	25
325	AMPL1890357	contig4	222645557	222645813	TCAGTAAAGCTGGAAGTGACATTAC	TTTTTGGATGCTAAAACAAAAGCCC	10	24
326	AMPL1890358	contig3	13274746	13274999	AGTTGATGAGAATTTTTGATGATGAAC	GGCATTCCAATAGGGGATATCCTAG	8	19
327	AMPL1890359	contig5	128896328	128896599	GATTCTATAATACCCCAAACCCGCA	AGATACACTTGGATGGCCTAGATTG	6	38
328	AMPL1890360	contig1	34948894	34949164	TCCTTTTTGGTAGCTGTATTTATTATCA	AAAAGGATCGGTTACCAATTGTACA	11	20
329	AMPL1890361	contig5	98891779	98892013	GCTGCCTGCTGCTCTTCT	CGCCTTCTCCTTCTAAACAAACAG	12	14
330	AMPL1890362	contig1	45351921	45352192	TCAAAAGGCGAAAGGGGAAAAATTA	TATCAATACACTCGATTCGCAACAA	6	21
331	AMPL1890363	contig3	206087104	206087349	TGTGCACCATCTACTTCAAAACATC	TCACTTACGTCATATGTATCAACAAG	3	13
332	AMPL1890364	contig2	222156758	222157032	TTTTCCCCCTCTTCTTCCTTTTT	GGTGTGGCTTACATGATTCAACTTT	9	16
333	AMPL1890365	contig2	11313215	11313481	AAACCATCAAATATGACATGCCACA	CTCTCGTGAACATGCACATACAC	19	28
334	AMPL1890366	contig3	153814803	153815062	ATCGCATTCGGACTGTTCTGATC	GACCCCATGTCCTTTACTACTTCTT	6	25
335	AMPL1890367	contig3	224546237	224546506	GTTCAGTCATCTTGCATGCC	AGAGACAAACCAGCTTCTCCAAA	5	43
336	AMPL1890369	contig1	111307927	111308186	GCCCCATCATCTGATTTCAAGTATC	ATGTCATGCATCTCCCTCATCTTTA	6	29
337	AMPL1890370	contig2	51141705	51141977	CCGTTCTTTCTGATGCAACATCTT	CTTGTGCAGTGTGTGGCAGATTA	8	24
338	AMPL1890371	contig2	77696384	77696656	TTACCAACAAAATTGCACTCCCTAC	ACCAGTATACTGAAATTAGAGATGTACA	7	23
339	AMPL1890372	contig1	139469245	139469503	CCTGCTCCAGGTAAATAGTTGGT	AAATGGTCCGATAATTCCTTTGGTG	5	33
340	AMPL1890374	contig1	233521646	233521901	CAAGCACCCACACCAGTATATGT	GGCATGATAACTAATGATCTTCGTGTT	8	11
341	AMPL1890375	contig1	7264107	7264380	TCAGAATCCAGATGGGTTTTCGATA	CGAGAGAAGAACCGACAAATTTCC	12	48
342	AMPL1890376	contig3	59162128	59162389	ATTTCAGCACAATCCAAAACACAAC	AGCAGCCAATTTGTTTCAATCCATA	11	11
343	AMPL1890377	contig3	160694643	160694908	GCATAAAGCCTCTGCAAACATAGA	CATATCTGTGGGAGAACGCATATCT	13	35
344	AMPL1890379	contig1	169075164	169075424	AAGGACCTTCAATGCAATATTTGTT	TGCCAACAGAATCATGAAACATTCA	8	27
345	AMPL1890380	contig1	163846668	163846941	TATCTAGAGCTGCCTGTTCTTCATC	GCCTCGTTATTAACAGCACAAGATT	2	14
346	AMPL1890381	contig2	117089538	117089811	CTGCACTTGTTCATAGCAAGAAGAA	GGACCAAATGCAATAGTTCCACATC	14	27
347	AMPL1890383	contig5	154292307	154292571	AGGGTATTTCTTCAAAAAGCCAGAAA	GTACAACAGTCTCTACTTCCGCTAA	5	23
348	AMPL1890384	contig6	285949593	285949830	GTAGGTGATCTTCTGGGAAGCTC	CTATCACACTAACACTTCACCATGC	8	34
349	AMPL1890385	contig1	220754350	220754609	ACTAGGCCGAGCATTCTAATTCTAC	TAACTATACACGCTACTTAGGTGTG	1	16
350	AMPL1890386	contig2	36993903	36994161	TACTATACTGTGGAGATGCTAGCAC	CCTAAAATGGGATAGAACAGAAGATAG	9	22
351	AMPL1890387	contig2	227057947	227058215	TCCACTCTTTCCCCATGACTCTAA	CTTTTGTAAAAGAAGGCAATACTCAAAA	13	51
352	AMPL1890388	contig3	249551350	249551606	CGAACTTCATCCATCTGATAAGGGA	CCATTGTAATTCCAGAGTGCTGATC	6	31
353	AMPL1890389	contig3	101935056	101935295	AACTTACCAGGCAAAAATATCGAGG	TCGTTGGATTTGAGGTTTGCATAAA	12	31
354	AMPL1890391	contig1	65974135	65974403	TAACATTTTGCACCCAAATCCTCAA	ACACGCTTATTGTTTGTATTTTCAAT	5	9
355	AMPL1890392	contig2	199352169	199352424	ATTTAGTCTGCTCTGAATATCTGACA	TAATATCTCACTCTCCTACAGGCCC	4	21
356	AMPL1890393	contig2	275527718	275527988	ACTTGAGTGAACCTGCATAAGAATA	GGTTGTTTCCAATCCCTCAGAAAAA	7	26
357	AMPL1890394	contig5	107209123	107209395	TCAGTACTGACGCTTGATATTCACT	AGTGTAGTTCCTGTTTTGTAACTTTG	8	24
358	AMPL1890395	contig1	35639801	35640063	GATGAGAGATCTCCTTCACATCTCC	ACGACCAAAGTTATCATTGCATTGA	5	21
359	AMPL1890396	contig1	147739165	147739439	ACTTCATATATACATGAGCTTCATCTTG	GTGTAAATTCGCTTCGTATCTAGTGA	5	37
360	AMPL1890397	contig1	70456609	70456862	TCCAATTAAGAAGGTTTGTTGGATCA	ACAAATTAACAATGACTAAATAATGTCTCGA	12	20
361	AMPL1890398	contig1	158391583	158391854	GGCCTAGCTAAGTACCAAAATAACC	GGCATCTCCATTATTTATCAAGGTT	8	26
362	AMPL1890399	contig1	58497689	58497963	AAGTTAACAGACAGAACATTGTGGC	TCTAAAGGGAAGGGTAAAGCTGTC	4	18
363	AMPL1890400	contig4	202241766	202242016	ATATTCCTTTGCACGTGAATTGTGA	AACACATCCAACAATACAACCCAAG	13	36
364	AMPL1890401	contig1	127131588	127131855	GCCACTCGTCTCTTTGCAATAATTT	ATGGGCGGTATTTTTCTTCCAATTC	6	18
365	AMPL1890402	contig2	226911113	226911371	GAGAACGAACAGCACGGAATAGTTC	CCTCCATCTGATGATCTTCGGTATC	4	22
366	AMPL1890403	contig1	181634067	181634334	ATTGAGAGGGCAGAAGACAGCA	AGCATGCAAAATAATTCACAAACGT	8	26
367	AMPL1890404	contig2	52578102	52578365	CTACGCAATTAATACTGATGCCCAA	TTTGAGTATGAGTGCACTGTGTTAG	7	13
368	AMPL1890405	contig4	293148635	293148907	AAGTCTCAAAACAAGTTGAACTCGG	GGGTTGATGATCATGATGTTGGAAA	13	27
369	AMPL1890406	contig2	22644715	22644989	TGCTTCCTCCTCGAGAAAATCTTAG	CAATCATTGGTATGAGGAATGGGTT	3	30
370	AMPL1890408	contig3	87153919	87154176	GCATAACTTTACTATTATTTGTTGAAAATTACT	TCCTATTTACTGTATTATTCAAGTGGTTT	6	15
371	AMPL1890409	contig5	207991048	207991320	TGGCTTTCATTTGGATGTTATGGAA	CAAAGTTCCATCATCGTTCGGAG	6	56
372	AMPL1890410	contig3	103267920	103268186	CAAACACAAGGGCAATATCTCGTAG	ATCCAACCTCTTATGGATGCTCTAA	5	8
373	AMPL1890411	contig4	67540276	67540532	CATAGTCCTTGTTCTTGCAACCAAC	CTTCACGGATCACATCATCGTTCAC	7	18
374	AMPL1890412	contig3	281067810	281068051	CCTTGGATTGTCTTCAGTTTAGTTGT	GCAGAAATAGAGGTAAACAGATGCA	9	14
375	AMPL1890413	contig1	33791983	33792232	AGGAAACTTCAAGCGTTTGTTTTAA	ACCCACCTAGGCATTAAAGAATCTT	6	25
376	AMPL1890414	contig3	126348530	126348803	CACTTTGTTTCCTCCACTCTACTCT	TCTCTTGTCCCCAAACCCTTTATG	15	39
377	AMPL1890415	contig2	126879300	126879563	TTCTGCTCCAATTCCGAAATCAAAT	GAATCAAGATTTGCTCCATGCTG	3	25
378	AMPL1890416	contig5	181603870	181604114	CATGTACCCAAATCTTCATGTAGCA	GAGCAGATGAAGTTGTTTGAATTGC	4	20
379	AMPL1890417	contig1	17812225	17812499	GCAACAAAGCTACCGTTTTTCTTTT	GTGTTTGATCTCAGGGTCTCGTC	10	26
380	AMPL1890418	contig1	86722702	86722976	TGATTTGAGGATTAATAGTTTTCTAGATTGA	ACTAGAGTTGATTCATTTGGTGGAT	15	28
381	AMPL1890419	contig1	16958016	16958285	GAGGAATCAGCCGGGAAATCCAAG	GATAGCGCTATCACCTCTGCG	1	25
382	AMPL1890420	contig1	95875079	95875318	AAGACGAATCTGAGAAGAAAACGATG	AAATTGCGATCGATTCCTCTTCTTC	8	16
383	AMPL1890421	contig3	267761716	267761985	ATACCTTGGTTTACGTAATAGTATGTG	TGGGCAATATTTTAAACCTTGTTTTGT	7	20
384	AMPL1890422	contig1	23431809	23432069	GCAGGCCATTCTGTTATTATTCCTC	ACATCTTAAATTTTTCTTGCACAGGC	5	18
385	AMPL1890423	contig1	77264941	77265194	TTCCCTTTGCCATTTCCACAGTAAG	GATGGTGAAGTTGCTGCTATATCTG	12	27
386	AMPL1890424	contig1	194393723	194393986	GGTACTGTGCTTCATCATTCTTTGT	AAATTTCATTGATCCTTGCTGCTCC	3	16
387	AMPL1890425	contig1	190084262	190084536	CGAAGGTCTAAATACCACCAATAGC	CCCAAAATCCAAGTGTAATGTTCTT	3	25
388	AMPL1890426	contig7	80132973	80133238	GCTTCATAGCTACAGCATCAATTTT	CTTGAAGTTTTCTCCCCTTTCTAGC	6	26
389	AMPL1890427	contig4	194280378	194280622	TTAAATTCAGTGCCAAAGACGAGGA	TGAAAGAACTATAGTTGATTTAAGAGTTTTCG	2	13
390	AMPL1890428	contig1	192147755	192148015	GGCAACTTTTCAGGAGACCTTTTATAA	GGAGGGAAGAAAGAATGTCATTCA	6	27
391	AMPL1890429	contig1	149253996	149254253	TCTGTTCCTGCACTAATTGACCTTA	ACTCTTTGGAGAAACCTTTCAACAA	9	24
392	AMPL1890430	contig3	54911510	54911739	TTCACCTGAACAATTTTGAAGATGT	TACATATCTGTCTCTGAGTTTGCCC	2	16
393	AMPL1890431	contig1	207574681	207574950	ATAGATGATTTTCTCCTGCTCACCT	TCGCAAACAGGATCTTGATATCATT	17	30
394	AMPL1890432	contig4	149292845	149293087	GGATGAATCCAGATCAGAAAAGAAAGG	CCAAAAATCACAAAACCAGAAGCAG	5	19
395	AMPL1890433	contig4	57145335	57145604	GATGTAATGAAGTGAGAGCTGTGAG	ACTAATTCTCTCTTCTTAGCACACCA	8	43
396	AMPL1890435	contig3	74504170	74504439	CATCGATTTGGAGAACTTATGCGAA	GTTTGGCATGTAATGTATTCAGCAG	2	17
397	AMPL1890436	contig1	17578569	17578843	ATATCCTTGATGATGGGTATAGGTG	TGTGAATTAGCTGTAACTTTTCATCT	11	18
398	AMPL1890437	contig5	2281543	2281816	ATTTCTGAATCACGACGAGAAGTTT	ATCAGCTTCATGATGAACCCAGATA	5	35
399	AMPL1890438	contig1	100706085	100706354	GCTGAAGTTGGGTTTTAAAACAACC	AATGGTTCCTAGTCTAACTTCCAGG	6	13
400	AMPL1890439	contig3	64731330	64731603	TATCGGCATAAATGAGGCACCTTAT	GCAAAGAAGTTCATTCACAGCATTG	8	40
401	AMPL1890440	contig4	123231930	123232184	ATCAAGAAAGGGACTGTGCCTAATT	TCATTTTATAATCATATCCCAAGCCCA	6	18
402	AMPL1890441	contig4	166953020	166953287	AGTGTTAAACATTCTCAGCGTACAA	AAAAGCTTTCAACAGAAATGTGGAA	7	18
403	AMPL1890442	contig5	198724296	198724553	ATTCACGAAGCATATTGGTATCGTC	GCAACCAAAGAGCAAAGTTCTCAAT	6	19
404	AMPL1890443	contig2	224315834	224316101	TCTGATAGCCCTGATGAAATCACAT	AAATCACCAACAAGTACCTTGAAGC	10	17
405	AMPL1890445	contig4	158755614	158755835	GACTGCCAGGTCAATTACAATTACA	TAAATGCACCATCTTTCACGTTTGA	7	26
406	AMPL1890446	contig4	267000690	267000964	GTTGAGCTAATATCATTCAATATTAAATCCT	GCCATCATATTGTTTTCCTTTTATTGT	5	13
407	AMPL1890447	contig2	116071691	116071961	GTTGTTCTGACAGATATTGGCACAA	GTAGACCACCCCCAGATTGTAATAA	17	22
408	AMPL1890448	contig4	212831730	212832003	ATCGATTGCTCAAACTCTCAGTAGT	CTCTGTATGAAGTTGTGGTATGCAC	8	34
409	AMPL1890449	contig1	75492160	75492426	TCAGTCACATGCTCAAATGATAAGA	TTGAGTTACTGGTTCTGAAAATGGC	12	24
410	AMPL1890450	contig2	203957859	203958093	GATTTCTACAATGTTACTCTTCTGGAT	CAAGTGAAGGATCTCGTGGACTT	4	9
411	AMPL1890451	contig2	39157479	39157715	CAGAGACTGAAACTTTGGCAACTTT	ACATTTTCTTACTCCATGGAGACCC	6	26
412	AMPL1890452	contig1	14342816	14343059	GTTTATGCGAAGTGAACTGTTGGTT	ATTCAGAGCTTCGTCAACAGAAATT	10	19
413	AMPL1890453	contig5	36305694	36305912	CATTTCCGTCGAAATTGGAGTCAT	TTGACACTAGCAATTACATCAGTCG	4	18
414	AMPL1890454	contig2	27221229	27221501	TTTTGGTTACCCGATTGCTCAAG	CAGAATCAGACATCAACAATACCGT	8	20
415	AMPL1890455	contig2	196841544	196841808	CTCGTTCACCATGTCTAAGTACTCA	TTGAAGCATTTAGGTTTACTCCTGC	3	25
416	AMPL1890456	contig2	231911430	231911704	AAAATGAACAGGCAGCCAAATAGAT	ACTTTTGTTTAGCTTTTCTTTTGCA	18	24
417	AMPL1890457	contig3	185052036	185052266	TGATAGCATGGATGTCACCAGTC	CCAGATATCCCATTTGCATTTAGAG	8	16
418	AMPL1890458	contig5	322527408	322527664	ACATATATGATTATATTCACTCATTCTTGTCC	TGTTCATTTGCAATTTTACTCACATGA	2	20
419	AMPL1890459	contig3	55966567	55966827	CCAGTGAAAAAGGCTATGGATGATG	ACAAGTACAAACTCGAGATCACTTG	8	20
420	AMPL1890460	contig2	83372357	83372624	AGAACATTACGAAACACACATAGCA	GTGATGGAGCTGACCGAGAG	5	31
421	AMPL1890461	contig3	103057994	103058262	CTGTCTCCCTAACAGACCTTTAACA	TTAGAGCTGTTGAATATCTGAGTGA	12	14
422	AMPL1890463	contig1	194540359	194540600	TTACTTTCCTCTTCAAAAAGCTTGT	AGCAAATTTGTTTTACAGGTTAAGGC	8	17
423	AMPL1890464	contig2	143177497	143177769	GGGAGCATGAACACAAGAAAAATTT	AGCTGCAAAACTACCTTCTATCACT	6	28
424	AMPL1890465	contig2	155795901	155796166	GATCAATGACGGAGCCATAACATAG	GTTGCTCAAAAGAGTGTTTAATCGC	7	18
425	AMPL1890466	contig2	226278541	226278791	TATGTGTACTTTCTGCGTATTCTGT	ATGCAACTAAATGTCTATTAGCGCC	10	20
426	AMPL1890467	contig6	17140026	17140272	GTATGTGGAGTCTGTACTTCCCTTT	TGACATAAGAAAAGGAACTATGAATGT	9	26
427	AMPL1890468	contig2	154221649	154221923	GATCGTTATGGTCATGTTTAATGCA	TCACATCTTAGCGCTTAAAAACTCC	7	18
428	AMPL1890469	contig6	357424581	357424846	TCTTATATGTAGTACAGTTGCATTTTGC	CTCTCCAACGAGATTGCAAATGAAT	4	11
429	AMPL1890470	contig1	24730186	24730450	GGGTAGCATAGTTGTAGATGGTCAT	GACACCTGAAAAAGAAATAGGTGCT	6	24
430	AMPL1890471	contig3	24991035	24991279	GCATAAGAACCTTGAATAGTTTCCCA	AATGCCATCCCTTACATCTATTTGA	4	23
431	AMPL1890472	contig1	6070366	6070637	AGTAACAATATAAACCCACACATGG	CATGTTGTCACCTGAAGTCTATGAA	9	28
432	AMPL1890473	contig4	80705353	80705595	AAAATGATTTGTTCGATGAGGCCAA	TCTCATATAACGCAACTCCATGGAT	11	24
433	AMPL1890474	contig1	166881008	166881281	TTGGAAGCGATTTGAAGGAAAAGAA	TTGCTTGGTGTCAGAGATAGTGTTA	5	22
434	AMPL1890475	contig2	27973425	27973687	GACTGCTATATAGAGTCCAGGGACA	CACTCACATGACAAATGCTTCTCTA	9	18
435	AMPL1890476	contig1	86095491	86095746	TGATGAGTTCATAGTGGCAAGCATT	TTGAAACTCAAAGTTCCAACAGTGT	8	22
436	AMPL1890477	contig1	16087882	16088152	TGCTATGTTCGCACAATCTCTTTTG	AAGTTAGTGCCAGAATGAAACAAGC	2	19
437	AMPL1890478	contig2	259657158	259657431	TTGCAAGCATTTGTAAATGTTTCTT	ACTACAGTAGCACACTTGAACAAAC	9	36
438	AMPL1890479	contig1	144116529	144116778	GCACCTGCCAGAAAATTATACATCA	GAATCATCTTCCTCCCTTCCCTTAA	9	18
439	AMPL1890480	contig3	98040595	98040818	GTGCACCGAGATATTAAATCAAGCA	CCACGTATCTGAACGAACAAAGAAT	5	11
440	AMPL1890482	contig4	287999261	287999510	ACCACAATGGAAAACCTAAGCAAAT	CCACCAGTGTTTAATTGAGTGTGAA	8	22
441	AMPL1890483	contig1	149628247	149628467	GTAGTAGTTGTTGTTGCATGCAAAA	AACTTAAATGATGTACTGGTTGGGA	4	15
442	AMPL1890484	contig6	142918488	142918754	ACAAAGAGCACATCGTAACCTCTTA	TCATTCCACGGAAAAGGACAAATTT	5	14
443	AMPL1890485	contig2	100318419	100318693	GCAGATAGACGAAATGTAGGCAAAA	AAAGGAAAAGGAACAAACCTGAGC	4	18
444	AMPL1890486	contig1	225898170	225898413	GAGACGAACGATTAACTCATGTTGG	TGATCTCAACTTGAAATGCGCTTAA	11	30
445	AMPL1890488	contig2	229067675	229067949	GTCAGCTGAACTCCGTTAAAAAGTA	ACACTCAACTCTCTCATCCTACATG	2	27
446	AMPL1890489	contig1	242513066	242513284	TATGAGAAGCTGAGTCACACAGATC	CCCCTCTATGATTCAGATAGACATCC	5	14
447	AMPL1890490	contig1	158614597	158614858	GGCTAGTACACCAACAGCATTTAAT	TGGAATTACCTTTCACGAACTTGAG	3	26
448	AMPL1890491	contig2	96124910	96125175	CTCCCAACATCACAATAATCTGAGA	AGGTTCCGAGATGATTCACTAACAT	3	33
449	AMPL1890492	contig2	11379362	11379624	AACCTTAAGCTCTGTAAAGAAAGCT	AACAGAGCTTAAATGCGGTTATTGC	9	19
450	AMPL1890493	contig5	326510703	326510975	TTCACTGCAGCTACTGTGGTTAT	TCCATCAAAATTGTGTAATCTTATCTCA	6	9
451	AMPL1890494	contig1	27510751	27511012	GGTGCTTTGCCATCAATATCAAGTT	TGTGACAATGTTATTTCACCATCCC	3	19
452	AMPL1890496	contig1	183550129	183550385	TTCGATTCGTGGTCATACATCAAAC	AGAAAGCAAGCAGAGATAAGATGGA	7	23
453	AMPL1890497	contig1	119570901	119571171	CAAGATACTCATCATCCTGCATGC	GAGGCTGTAATGCTTGAAGC	13	45
454	AMPL1890498	contig3	167160714	167160986	GAGGTTTTTGTTGGTGTGAACTTTT	CGCCATGATACACATACCAAATCAT	10	28
455	AMPL1890499	contig1	28160085	28160359	GTGATCCTTCTCGAAGCTTCAAAAT	ACGAATTAATTATTTGTAAGTATTTAGATTTGAAT	3	99
456	AMPL1890500	contig2	241530773	241531025	GAACAGGATCACTATTGGACTGGAG	TCATGTGATTGTTCCATCTTTCATTGT	4	51
457	AMPL1890501	contig5	43630948	43631189	TCTGTCTAGATCCGTTAATCAAGCC	AATGACAAGATCGGGTATGGAAGAG	8	51
458	AMPL1890502	contig2	112345470	112345741	TCTCATCCCTAGTCGGATTACTTTC	ACTCCATTTGTATTGGCAGAAACAG	4	19
459	AMPL1890503	contig1	128698162	128698413	GGCAATTGAAGGAAGACATATTGGT	AGTCATGCTTGAACAGAGACATACA	8	9
460	AMPL1890504	contig1	28641097	28641366	CAGAGAAAGAAATCCAAGCACTGAA	ACGTTTCATGGATTACTTTGAGAAA	8	32
461	AMPL1890505	contig2	73702811	73703069	TCCATTTCCAGCATGACCATTTATG	AGAGAAATTTGAAATGGGTGATGGA	9	16
462	AMPL1890506	contig3	26980083	26980349	CGATGCACCATGTTCACTGTTATTA	TTTCTCTGTCGTGTTCAAAGACCTA	1	27
463	AMPL1890507	contig3	218132322	218132585	TGTGAATGTATGGGCAATAGGAAGA	GGGGCTTCATCCATGTCTATATCTT	5	15
464	AMPL1890508	contig4	17216652	17216914	TGTGAGTTATCATGGGACGTTCAT	CCGCCCAAGAAGGAATTCAAAAATA	9	21
465	AMPL1890509	contig2	44969961	44970193	CTTCAAGGAAATCAGTCATCCGAGA	ATTTCTGGGTTTATCTCTACCGGAG	3	18
466	AMPL1890510	contig2	179745551	179745812	AGTTGTCCAAATTTGCATGAACTCA	ACTTGATGAATCCCATTGAGTAGCT	6	51
467	AMPL1890511	contig2	146396129	146396373	TGTTAGCTACGTTTTCCCTACAACA	AGAGTGAAAGAAATCATGGCAAAGG	3	14
468	AMPL1890512	contig1	63921010	63921284	TTTTTACTGGCTTGATATGCTGCAA	GCTTTCAATGAATATGCTTCTAGGA	8	52
469	AMPL1890513	contig1	25886381	25886639	GCCCAAGTATCACCTTTCCT	CACGTTTCTATGCCTTGATTCAGAA	2	25
470	AMPL1890514	contig3	280523499	280523758	TCTATTTGGTATTACTCCTAATTCAAATGT	GATCGATCCAATTGTCAAATGGCT	7	27
471	AMPL1890515	contig2	224352495	224352769	TACATTGGGACTGAAAGAGAACCAA	GTTGCCTTCTGATCAATACTGAGTT	8	25
472	AMPL1890516	contig4	53764457	53764721	GAATGCTCATAATTCGCTGTTCAGA	CTGGCTTTAGGTTCCTGCTATCTAT	1	17
473	AMPL1890517	contig1	199406256	199406529	TTGATAATTTACCATGCCAACCAA	TGGATATTCTATATAAACATTAAACCTTACTTTT	7	17
474	AMPL1890518	contig1	26876453	26876727	AAGATTTAACCAGAAGAACACCACA	GCACCTTTAGGGCTTCATATTGTTT	10	21
475	AMPL1890519	contig1	73432699	73432955	CTAGTTGCGGCTGCCTCTT	CGGTGGGAGCTATAACTGTGATATT	1	16
476	AMPL1890520	contig2	84609880	84610117	CCGTGTTAGCTTTTTATGGAGAAGA	ACCCTAAAGTCCCATTCAGTATCAA	3	11
477	AMPL1890521	contig3	146647392	146647662	AATCTGTACCTCTCCATGCTTGAAA	TATGCCTTGGGTTCAAAATAGACCT	5	12
478	AMPL1890522	contig6	42777687	42777954	ACAAGTGAGAAGTTGTACTCTTTTCT	AGTTCTATCAAACTCTGTAAGCCCT	7	19
479	AMPL1890523	contig4	158177202	158177464	GCACCTGATTTCTTTGGACTACTTT	AGAAGTCCAATGGAAAAAGGCAAAA	7	91
480	AMPL1890524	contig4	93119311	93119581	TGTTCATTATTTTTAGTCAGCCCCC	AAACAATTGTCATCTGTTCTAGTTGAT	7	9
481	AMPL1890526	contig1	238921391	238921646	TGTTGTCTTTTGTCGAAGAAACCAG	GCACCCAAACTAATGGACATGTTAT	4	11
482	AMPL1890527	contig3	192782054	192782328	ACTGTATCCACTTGAATTATCCATTC	TGGAGGTTCACTAGAAATTGACAGT	1	27
483	AMPL1890528	contig1	138025860	138026120	AAAGTGCGATTATCAAACATTCACT	CTTCAGGGTGAAAGAGAATTTGTGA	1	15
484	AMPL1890529	contig1	65554116	65554390	AGGTAAAAGAAGTAGATATGATGTAAAAACA	TGTGTATCAATAATTCTCTTTCCTATTATTCTT	3	14
485	AMPL1890530	contig1	1719038	1719295	ATTTGTCCAGTAGTTGTCTCCTAGC	CTCAGGTGACAGTCCAAGCTTC	3	17
486	AMPL1890531	contig1	22627276	22627534	CCATCGAAGGAGAAGCATAAACAAC	GGATCAGAAGCACCTCCATATTTTG	5	17
487	AMPL1890532	contig5	237887483	237887746	TTGCACCTAAATCCTTCAACTGTTT	ATATATGCTTATTGCTTGTATTTTCAATCT	2	24
488	AMPL1890533	contig2	38151887	38152136	ACCGTTGAAAAAGTTTCTCTCTAGC	TCTCAAGAACAATAGCATCTCCGAT	2	23
489	AMPL1890534	contig1	40123910	40124146	TAGTAGAGACTCCCAAAGACGAGTT	CTGCATTCCATTGTCCTCTTTGAAT	1	21
490	AMPL1890535	contig2	237773397	237773668	AGCACCACACATCTTACGAGAAATA	CTTCTGGATCTTGTGATTGCTAGGT	3	35
491	AMPL1890536	contig4	61458592	61458853	GGCATATGCTTAGTTTCTTCGTGAA	CCTTAACCCTCTTTTGCACTTGTTT	4	12
492	AMPL1890537	contig5	109832812	109833056	AACTATCGGTTGATTGGTGCAAATT	TTGTCCCATTAAACATGCACTACAC	7	19
493	AMPL1890538	contig2	77764291	77764548	TGGTTGTTATATTAAAAGTTTTCAATCTGA	ACACAATAAATCAACTAACAAGGAGTT	7	16
494	AMPL1890539	contig5	284454075	284454335	CTACTCAGATCAGACTCTACTTGCA	GGACAAGAAAACAAGAAATTAAGTGTACA	4	8
495	AMPL1890540	contig6	135494054	135494281	AGAACACCATATTGTGCATTTTCTGT	TCATGCCATACTTTCTACAATAGTCC	3	26
496	AMPL1890541	contig2	83218154	83218421	AGCTATTGTCTGACCTGCTTGAATA	GTCATTTACTAGTGCAAGCGAACTT	2	21
497	AMPL1890542	contig3	168676553	168676810	TGGCTCTGCATTATCCAATGTTATG	AAATTCAAATTAGCCTAACATACTAAACC	10	12
498	AMPL1890543	contig1	55339543	55339799	TCCATTGGGGATGCATACTTGAA	AATGCACACAACAGGTATTGAAGTC	4	15
499	AMPL1890544	contig1	48457687	48457933	GGAGACCGAGGATTAGAAGTTGT	ACACAACCCTAAAATCGCACAAATT	4	16
500	AMPL1890545	contig1	39273346	39273597	ACATATGCAACAGCACTATAGGGAC	GTTAAGGGGGAGAAATAAGGCCTTT	1	8
501	AMPL1890546	contig1	100421695	100421952	TTTGTGTCCGCTCTAGATTCCATTA	ACAATCAAGGGTTTATAAATCACCCT	1	16
502	AMPL1890547	contig4	65469386	65469626	CCAATGCCTTGCTACCTTCATTCT	CCTATTGGATATGGATTCACATGCG	8	15
503	AMPL1890548	contig1	45438556	45438828	TTTTGCAAATGGTCACGAAAGATTG	CTGAGACCTCAACGCAGCTTATC	1	34
504	AMPL1890549	contig2	108771318	108771557	GATCTTATAGGCACATCAACCTCCT	CTTGCTGCACATAGTAGTGATCATC	2	11
505	AMPL1890550	contig1	87261268	87261511	AAGAGCTAGATTCATCATCCTTGGT	TGCATGTGATGAGAAATGGTTTTCA	2	18

## Sheet: Supplementary Table S4
Supplementary Table S4. The number of SNPs and mutation frequencies within the 505 MNP loci
Locus ID	SNPFreq
AMPL1890001	35(T-99%);39(A-18%,T-92%);41(G-93%,T-17%);56(G-97%);57(C-99%);72(C-92%,T-15%);73(A-10%,G-97%);75(A-23%,G-86%);78(C-99%,T-6%);81(T-99%);82(A-7%,G-96%);86(C-99%);87(A-8%,T-92%);92(C-99%);100(G-44%,A-61%);102(G-99%);103(A-99%);121(A-99%);126(G-99%);133(A-92%,T-17%);135(A-20%,G-90%);142(C-89%,T-23%);143(A-8%,G-94%);147(G-99%);153(C-97%);158(C-99%);159(T-99%);177(T-99%);180(C-99%);181(G-99%);188(C-96%…
AMPL1890002	35(C-5%,T-100%);58(A-99%);68(A-5%,G-99%);76(G-74%,T-54%);86(C-100%,T-6%);88(A-99%);94(A-100%,T-5%);109(A-100%,T-5%);125(C-99%,T-5%);158(G-99%);163(G-5%,A-99%);165(A-76%,T-41%);169(A-5%,G-100%);173(A-5%,G-100%);177(G-100%,A-8%);180(A-5%,T-100%);220(G-5%,A-100%);224(A-5%,C-100%);226(A-94%,T-9%);229(G-5%,T-100%);234(G-5%,A-100%);237(A-95%,T-6%);
AMPL1890003	36(A-9%,G-95%,T-43%);39(A-12%,G-99%);45(A-99%);47(C-15%,A-99%);55(A-80%,T-83%);57(C-100%,T-17%);60(G-19%,C-100%,T-7%);63(A-71%,G-93%);64(G-88%,A-83%);66(A-7%,C-97%,T-27%);67(A-5%,C-12%,G-99%);68(A-7%,G-100%);69(A-8%,C-99%);72(A-99%,T-31%);77(A-64%,G-96%);80(G-99%);82(A-17%,G-100%);85(C-87%,T-83%);87(G-57%,A-93%);88(C-92%,T-48%);90(C-100%,T-7%);93(A-5%,C-19%,G-99%);94(G-99%,T-9%);96(A-100%,T-11%);…
AMPL1890005	39(C-99%,T-5%);40(A-35%,G-100%);51(A-21%,G-100%);55(A-5%,G-100%);57(G-99%);62(C-100%,T-25%);64(T-97%);72(C-99%);73(C-56%,T-99%);76(A-20%,C-100%,T-8%);78(A-8%,G-100%);79(A-24%,G-99%);86(C-99%);88(T-99%);89(T-99%);90(G-99%);96(C-99%);97(A-47%,G-75%);105(A-48%,G-88%);106(C-87%,T-53%);108(A-35%,G-91%);113(A-9%,G-100%);114(C-100%,T-16%);115(G-17%,A-100%);118(C-99%,T-9%);119(C-100%,T-7%);123(A-95%,G-31…
AMPL1890006	36(A-5%,T-100%);41(C-100%,T-10%);43(A-10%,G-100%);44(A-5%,C-98%,T-29%);48(A-92%,G-78%);50(C-100%,T-32%);51(A-38%,G-96%,T-24%);53(C-100%,T-25%);54(C-99%,T-30%);55(G-56%,A-98%);57(A-44%,G-94%);60(C-96%,T-29%);64(C-92%,T-35%);65(C-19%,T-99%);66(A-6%,C-95%,T-21%);68(C-100%,T-6%);72(A-5%,T-100%);73(A-18%,G-100%);74(A-11%,G-100%);75(A-38%,G-94%,T-11%);78(C-16%,T-100%);79(A-6%,G-98%,T-40%);80(A-48%,G-95…
AMPL1890008	35(C-99%,T-6%);36(C-97%,T-17%);44(C-96%,T-14%);45(C-16%,A-94%);46(A-5%,T-99%);50(C-97%,T-10%);51(A-19%,G-94%);55(G-95%);57(T-99%);58(C-100%,T-5%);59(C-8%,T-99%);60(G-19%,A-94%);65(C-97%);68(A-12%,G-96%);73(A-96%);74(G-13%,A-96%);78(C-34%,T-88%);79(G-18%,A-94%);80(A-8%,G-12%,T-94%);82(C-96%,T-10%);83(G-22%,A-94%);86(C-95%);87(G-5%,T-100%);89(C-96%,T-18%);90(C-100%,T-6%);91(G-96%);95(A-13%,G-96%);9…
AMPL1890009	38(A-99%);40(G-6%,A-94%);46(T-99%);48(C-97%,T-7%);50(C-99%);51(C-90%,T-13%);54(C-96%);57(C-13%,T-93%);60(C-86%,T-30%);62(C-97%,T-7%);63(C-90%,T-24%);65(C-90%,T-24%);67(A-99%);71(T-97%);75(A-97%);80(A-30%,G-63%,T-30%);81(G-99%);83(G-99%);84(C-99%);89(C-97%);90(T-99%);91(T-97%);93(C-99%);94(C-94%,T-7%);101(C-99%);104(C-94%,T-10%);109(T-99%);110(A-6%,G-97%);112(C-93%,T-11%);118(G-99%);120(A-99%);123…
AMPL1890011	37(C-97%,T-5%);41(C-99%);49(C-100%,T-5%);52(C-99%);56(A-100%,T-5%);58(A-97%,T-10%);62(C-99%);63(C-100%,T-9%);66(C-5%,T-100%);69(C-99%,T-6%);73(A-5%,G-99%);74(C-99%);77(G-97%);80(G-99%);81(G-99%);84(A-5%,C-99%);85(C-100%,T-8%);87(A-5%,C-97%);93(C-99%);94(C-97%);95(C-92%,T-23%);97(A-8%,C-92%,T-24%);99(T-97%);100(A-5%,C-100%);106(C-5%,T-100%);107(C-95%,T-14%);108(A-100%,T-5%);109(C-8%,T-100%);113(C-…
AMPL1890012	48(A-89%,T-33%);60(C-100%,T-5%);61(T-99%);67(C-7%,T-99%);102(T-99%);104(C-99%);118(G-7%,A-96%);132(T-99%);144(A-5%,G-99%);148(A-11%,G-93%);161(C-99%);165(A-99%);228(G-99%);
AMPL1890013	37(C-97%);39(G-34%,A-85%);40(C-97%,T-7%);42(A-22%,G-88%);43(C-99%,T-5%);64(A-36%,G-81%);68(G-99%);74(C-96%,T-12%);76(G-15%,A-90%);81(C-97%,T-5%);83(A-90%,T-15%);102(A-7%,G-99%);105(A-97%,T-5%);107(C-97%,T-5%);128(T-99%);129(A-7%,G-97%);157(G-99%);162(G-99%);168(T-99%);170(A-99%);171(A-93%,T-12%);172(A-99%);173(T-99%);180(C-99%);182(G-97%);183(G-70%,A-48%);188(C-70%,T-48%);190(A-93%,T-15%);195(C-9…
AMPL1890014	39(A-97%,T-11%);40(A-11%,G-96%);41(G-11%,A-82%);51(C-97%,T-6%);54(A-6%,T-99%);61(C-94%,T-8%);62(G-47%,A-85%);64(C-99%);65(G-85%,A-31%);71(T-99%);81(G-99%);84(G-99%);85(C-99%);86(A-96%);90(C-99%);91(T-99%);93(C-94%,T-7%);95(C-96%,T-7%);98(G-97%);102(C-92%,T-21%);103(A-17%,G-93%);104(C-7%,T-97%);105(C-49%,T-85%);108(A-8%,G-94%);111(A-47%,G-85%);112(G-54%,T-78%);113(C-97%);118(G-99%);122(C-97%);124(…
AMPL1890015	45(C-94%);48(A-97%);54(A-94%,G-40%);59(C-97%);61(C-90%,T-38%);63(A-94%,G-15%);64(A-10%,C-85%,T-39%);65(C-96%,T-17%);66(A-32%,G-100%);67(C-96%);68(T-99%);69(A-92%,G-42%);70(A-24%,C-85%,T-33%);71(C-74%,T-56%);72(A-31%,C-96%,T-6%);73(C-94%,T-24%);74(A-97%,G-33%);76(A-33%,G-97%);77(G-96%);79(C-100%,T-33%);83(G-92%,C-38%);85(C-76%,T-54%);86(A-33%,G-99%);87(C-17%,T-100%);88(G-100%,T-31%);100(C-99%);102…
AMPL1890016	52(C-33%,G-86%);65(C-6%,A-99%);83(A-97%,T-26%);103(G-6%,A-100%);116(T-97%);124(A-29%,G-96%);126(C-6%,A-99%);131(A-99%);146(A-99%);152(C-92%,T-15%);162(G-22%,A-90%);187(G-99%,T-6%);195(A-8%,G-96%);198(G-99%);
AMPL1890017	37(A-9%,G-100%);40(C-100%,T-18%);41(A-34%,G-95%);42(A-14%,G-100%);43(A-14%,G-99%);51(C-100%,T-11%);52(A-20%,G-100%);53(A-8%,G-99%,T-8%);54(C-7%,G-100%);64(A-11%,G-99%,T-8%);66(C-96%,T-45%);67(C-5%,G-99%);71(C-100%,T-7%);73(A-5%,C-9%,G-100%);80(A-9%,C-97%,T-14%);81(A-95%,T-21%);84(C-100%,T-21%);89(C-29%,T-96%);92(G-99%);94(C-100%,T-9%);95(A-14%,G-100%);97(A-20%,G-100%);100(A-17%,G-100%);101(G-70%,…
AMPL1890018	40(C-7%,T-93%);49(G-7%,A-93%);63(G-97%);65(A-8%,G-92%);69(G-96%);70(C-96%,T-7%);73(A-10%,G-96%);75(T-99%);76(A-7%,C-93%);77(A-7%,T-79%);78(G-97%);84(C-99%);90(G-7%,A-93%);96(A-25%,G-86%);97(C-7%,T-93%);99(A-5%,G-95%);101(A-99%);110(C-99%);112(G-97%);114(C-36%,G-64%,T-7%);117(C-99%);120(G-99%);136(C-7%,A-93%);140(G-99%);144(G-97%);145(C-7%,G-93%);146(A-5%,G-95%);153(C-97%);155(G-99%);162(C-99%);16…
AMPL1890019	36(T-99%);48(C-99%);50(T-99%);52(C-99%);56(A-41%,C-80%);58(T-99%);59(A-99%);62(T-99%);66(C-88%);74(C-99%);75(T-99%);76(A-99%);79(A-99%);82(G-5%,A-96%);83(C-97%);86(C-99%);87(C-99%);93(C-97%);94(A-9%,G-96%);96(G-89%,T-19%);97(C-99%);101(G-99%);104(A-11%,G-92%);105(C-14%,T-95%);106(C-84%,T-22%);109(T-95%);112(C-5%,T-92%);117(C-99%);129(C-99%);134(C-96%,T-7%);136(G-99%);138(C-47%,T-76%);139(A-15%,C-…
AMPL1890020	37(C-17%,A-88%);61(C-99%);63(A-12%,G-94%);64(A-5%,G-94%);65(T-99%);67(C-94%,T-8%);69(C-96%);70(A-5%,C-90%,T-10%);73(G-17%,A-90%);81(C-99%);82(A-94%,T-5%);83(A-29%,G-82%);86(G-5%,A-95%);87(G-79%,A-29%);92(T-97%);93(C-96%,T-5%);94(A-19%,G-88%);96(A-94%,T-12%);97(C-17%,T-88%);100(A-5%,C-12%,G-88%);104(A-13%,G-94%);109(G-91%,A-9%);114(C-82%,T-29%);115(C-5%,T-88%);118(C-96%,T-6%);123(C-96%);124(C-87%,…
AMPL1890021	41(A-48%,G-79%);49(G-98%,T-10%);65(C-5%,A-95%);78(G-9%,A-94%);80(G-24%,A-95%);85(C-45%,T-74%);92(G-6%,T-100%);96(G-5%,A-95%);101(C-99%);102(G-54%,A-81%);110(C-95%,T-6%);111(G-99%);113(A-10%,G-92%);120(C-5%,G-95%);121(A-99%);126(C-99%);133(C-99%);134(G-6%,A-100%);135(C-99%);137(G-5%,A-96%);146(A-94%,T-8%);174(C-24%,T-95%);176(T-99%);182(G-96%,A-25%);184(C-5%,T-100%);
AMPL1890022	54(G-92%,T-24%);57(C-22%,T-95%);69(G-99%);75(T-99%);101(A-30%,T-88%);111(A-95%,T-5%);133(A-5%,G-95%);135(G-5%,A-95%);156(C-99%,T-5%);162(C-12%,T-95%);172(G-28%,A-96%);185(A-94%,T-22%);187(G-99%);194(C-95%,T-5%);209(C-99%);
AMPL1890023	37(G-99%);44(A-99%);45(G-48%,C-98%);46(C-12%,T-98%);47(G-99%);57(A-51%,C-95%);59(C-98%,T-5%);61(C-100%,T-19%);62(G-99%);63(G-51%,A-95%);74(C-98%);75(A-24%,G-96%);76(G-20%,T-99%);80(G-48%,A-98%);85(C-31%,T-92%);86(C-99%,A-8%,T-6%);90(T-99%);98(A-6%,T-98%);99(A-99%);102(A-100%,T-6%);103(G-80%,A-12%,T-50%);104(C-5%,T-99%);109(G-99%);114(C-20%,T-99%);122(T-99%);123(G-99%);127(G-64%,A-90%);128(C-94%,T…
AMPL1890024	45(A-5%,G-96%);59(G-8%,A-94%);62(G-92%,T-8%);63(G-99%);66(C-99%,T-5%);68(A-99%);73(A-5%,G-95%);77(C-99%);79(C-99%);87(A-100%,T-6%);92(A-99%);94(C-5%,G-100%);96(G-99%);99(A-6%,G-99%);100(C-99%);102(G-8%,T-100%);103(G-8%,A-94%);104(C-5%,G-100%);111(C-99%);115(G-99%);136(A-5%,G-100%);139(A-99%);140(C-99%);146(C-100%,T-5%);147(C-99%);150(A-9%,G-94%,T-9%);168(A-5%,C-91%,T-28%);174(A-9%,C-100%);176(G-5…
AMPL1890026	50(A-16%,T-96%);109(A-5%,T-100%);111(C-93%,T-26%);112(G-99%);113(G-9%,A-100%);122(A-8%,G-99%);138(G-99%);139(C-99%,T-12%);140(C-92%,T-17%);141(A-46%,G-88%);146(C-99%);150(C-99%);162(T-97%);164(A-92%,T-16%);166(A-5%,G-99%);171(A-99%);189(G-99%);192(A-5%,T-99%);198(C-100%,T-7%);203(A-5%,G-99%);206(A-97%);208(C-78%,T-55%);209(A-99%);216(G-99%);224(T-99%);
AMPL1890027	47(C-71%,T-100%);61(C-9%,A-94%,T-71%);67(G-71%,A-100%);74(A-100%,T-71%);77(A-12%,C-100%);80(G-11%,A-100%);82(G-100%,T-6%);83(G-71%,T-100%);84(A-100%,T-19%);87(A-94%,T-72%);91(G-6%,A-98%,T-6%);101(A-11%,T-100%);105(A-5%,G-100%);114(G-25%,T-95%);122(A-66%,G-100%);123(C-64%,T-100%);124(G-71%,A-100%);128(A-19%,T-100%);136(G-100%,T-6%);138(C-100%,T-71%);139(A-5%,G-100%,T-12%);143(G-64%,C-100%);147(G-6…
AMPL1890028	41(G-99%);43(A-26%,G-95%);48(C-62%,T-72%);79(G-99%);91(C-97%,T-7%);106(C-8%,T-97%);115(G-22%,C-96%);132(A-11%,C-93%);134(T-99%);138(G-99%);142(T-99%);143(G-78%,A-49%);146(T-99%);148(G-99%);153(G-96%,T-7%);160(A-5%,G-97%);175(A-99%);176(A-99%);
AMPL1890029	43(G-99%);60(C-96%);61(C-99%);83(A-99%);88(G-99%);92(A-42%,G-85%);99(A-6%,G-96%);102(C-15%,G-94%);109(G-99%,T-8%);113(C-97%);116(G-96%);121(G-99%);131(C-51%,G-83%);132(G-10%,A-99%);167(G-99%);172(G-10%,A-100%);173(A-99%);190(T-99%);193(T-96%);
AMPL1890030	41(A-99%);43(G-8%,A-100%);52(G-99%,A-5%);55(T-97%);73(A-99%);78(C-99%);86(C-96%);87(C-99%,T-7%);107(T-99%);109(G-99%);115(A-5%,G-96%);126(G-32%,A-89%);128(A-99%,T-11%);133(C-12%,A-97%);138(C-5%,T-99%);145(A-5%,C-16%,G-92%);197(C-8%,T-100%);210(G-100%,A-28%);223(G-99%);228(G-97%);230(T-99%);
AMPL1890031	40(C-8%,T-94%);61(C-90%,T-45%);70(A-8%,T-94%);80(G-5%,A-95%);83(C-99%);91(A-8%,G-94%);92(G-5%,A-99%);102(G-96%,T-21%);108(T-99%);118(C-30%,T-99%);156(C-5%,T-95%);161(G-5%,A-94%);162(G-8%,A-94%);163(A-5%,C-94%);164(G-5%,A-95%);166(A-99%);167(G-95%,T-24%);175(C-5%,T-95%);179(C-94%,T-8%);180(A-24%,G-95%);183(C-92%,T-40%);184(A-30%,G-96%);187(A-78%,G-64%);194(G-99%);202(A-5%,T-99%);207(A-99%);
AMPL1890032	36(A-69%,T-6%);37(G-99%);40(C-7%,T-96%);41(G-99%);43(C-99%);44(A-78%,G-46%);45(G-99%);47(C-99%);58(A-28%,G-89%);60(T-99%);63(C-61%,T-65%);66(C-6%,G-61%,T-61%);68(C-54%,T-71%);72(C-92%,T-11%);79(G-99%);81(C-7%,A-96%);83(A-99%);89(A-99%);92(G-99%);94(A-15%,C-96%);107(A-72%,G-54%);113(T-99%);121(T-99%);126(G-99%);132(C-99%);137(A-71%,G-56%);144(G-97%);145(G-99%);151(A-6%,G-99%);153(G-6%,C-96%);154(C…
AMPL1890033	36(C-8%,T-94%);37(C-99%);49(A-5%,G-91%,T-8%);66(C-99%);67(G-99%);70(A-47%,C-72%,T-9%);88(C-99%,T-9%);91(C-99%);93(G-97%);99(A-5%,T-99%);106(A-29%,G-87%);113(C-92%,T-5%);148(C-99%);151(A-11%,C-91%);152(A-8%,C-99%);170(G-99%);172(A-91%,T-19%);176(C-89%,T-27%);197(A-27%,G-89%);202(C-97%);215(A-46%,G-76%);227(C-99%);228(C-97%,T-9%);230(G-5%,A-100%);235(A-27%,C-89%);237(G-97%);
AMPL1890034	48(A-8%,G-96%);49(A-6%,G-99%);51(A-99%);54(A-97%,T-10%);80(C-5%,T-100%);83(G-23%,C-100%);91(A-99%,T-8%);102(G-99%);111(G-13%,A-97%);119(C-8%,T-100%);125(A-95%,T-8%);128(A-18%,C-19%,T-92%);129(A-5%,G-100%);131(C-89%,T-33%);135(A-23%,G-97%);136(G-99%);146(C-6%,T-95%);152(C-8%,T-100%);160(C-78%,T-54%);170(C-6%,T-95%);187(C-5%,T-95%);191(G-100%,T-5%);213(G-99%);226(C-100%,T-5%);
AMPL1890035	36(C-97%,T-8%);37(A-5%,G-97%);43(C-6%,T-96%);50(C-97%,T-6%);53(C-99%);54(T-97%);58(C-99%);62(C-99%);77(A-6%,G-95%);81(T-99%);82(A-10%,C-94%,T-8%);85(G-97%);99(C-94%,T-17%);108(C-99%);113(C-96%);114(A-19%,G-91%);116(C-97%);131(C-90%,T-30%);132(A-31%,G-82%);133(A-6%,G-99%);138(A-8%,G-96%);141(A-21%,G-88%);145(A-99%);154(C-97%);160(A-99%);164(T-99%);167(A-99%);168(A-99%);170(G-99%);185(A-95%,T-12%);…
AMPL1890036	61(C-97%);66(A-62%,G-65%);72(G-44%,A-79%);74(G-99%);124(C-97%,T-5%);135(C-5%,T-100%);137(A-97%);141(G-99%);145(G-99%);154(C-64%,T-62%);156(C-97%,T-9%);176(C-99%);179(C-83%,T-36%);195(G-97%);
AMPL1890038	57(A-99%);58(G-99%);60(A-19%,T-93%);69(G-99%);75(A-77%,G-37%);78(A-7%,G-96%);81(C-8%,A-93%);84(G-99%);89(G-97%);92(C-88%,T-23%);98(T-95%);99(A-97%);105(A-99%);116(C-99%);123(C-17%,T-89%);130(G-99%);136(T-99%);137(C-7%,T-97%);138(A-19%,G-93%);139(A-12%,C-95%);151(A-5%,G-96%);156(C-95%,T-7%);163(C-99%);166(C-95%,T-9%);167(G-96%);180(T-99%);187(A-11%,T-96%);207(T-99%);216(A-99%);228(G-8%,C-93%);229(…
AMPL1890039	39(A-96%);40(T-96%);67(C-97%);84(A-29%,T-84%);87(C-96%);117(G-5%,A-96%);127(A-96%);131(G-20%,A-91%,T-8%);139(G-99%);147(A-25%,T-93%);148(C-25%,A-92%);149(C-99%);154(A-96%);161(T-96%);165(A-11%,G-99%);168(C-93%,T-25%);169(C-96%);175(A-23%,C-95%);178(A-25%,T-93%);201(A-96%);
AMPL1890040	50(C-5%,T-95%);60(C-23%,T-89%);62(G-23%,A-89%);72(C-84%,T-30%);74(G-87%,T-32%);76(A-6%,C-96%);82(C-99%);84(C-25%,T-91%);95(C-86%,T-39%);100(A-10%,T-97%);105(G-97%);110(A-99%);114(G-99%);122(G-94%,T-14%);133(C-94%,T-9%);134(G-99%);142(G-99%);146(C-5%,T-95%);148(C-34%,T-87%);166(C-99%);168(C-5%,T-95%);188(T-99%);191(A-99%);212(C-97%,T-6%);229(G-95%,T-6%);
AMPL1890041	42(C-5%,G-99%);43(C-61%,T-72%);47(A-18%,G-94%);52(C-100%,T-11%);56(A-14%,T-95%);58(G-99%);63(G-99%);67(C-100%,T-5%);68(A-24%,G-94%);70(C-95%,T-18%);73(C-42%,T-82%);75(C-96%,T-8%);76(C-96%,T-10%);77(G-99%,T-16%);78(C-5%,G-100%);83(A-100%,T-11%);85(C-99%);88(C-100%,T-6%);89(C-96%,T-18%);90(A-9%,G-99%);91(C-99%);93(C-99%);94(A-5%,C-100%);96(A-10%,G-99%);97(T-98%);98(G-98%);102(A-22%,G-90%);103(C-99%…
AMPL1890042	43(T-99%);50(A-9%,G-100%);75(A-21%,C-7%,G-93%);105(C-9%,T-100%);108(A-11%,G-100%);109(G-95%,A-20%,T-8%);111(G-100%,T-11%);176(C-99%,T-5%);178(C-32%,T-97%);181(C-13%,T-97%);183(G-100%,T-5%);186(A-7%,T-100%);192(A-5%,C-5%,G-100%);202(G-100%,T-7%);233(G-99%);
AMPL1890043	68(C-99%);71(A-5%,C-5%,G-94%);80(C-95%,T-5%);81(C-5%,T-95%);91(C-33%,T-91%);98(C-8%,A-94%);99(C-99%,T-8%);100(G-99%);115(C-92%,T-26%);116(A-15%,C-94%);118(T-99%);122(A-19%,G-92%);129(G-95%,T-5%);151(G-26%,A-91%);155(G-19%,T-97%);158(C-23%,G-90%);162(G-5%,A-95%);
AMPL1890044	38(A-10%,T-99%);39(A-16%,G-98%);68(C-99%,T-22%);72(C-100%,T-6%);82(A-54%,T-88%);86(C-11%,T-100%);92(A-6%,C-99%);104(G-9%,A-99%);110(A-99%);121(C-9%,T-99%);124(T-99%);155(A-100%,T-6%);157(C-99%,T-6%);160(C-99%,T-5%);163(C-10%,G-99%);185(G-99%);193(C-99%,T-5%);215(A-9%,G-94%);
AMPL1890045	85(G-99%);90(G-5%,A-95%);92(C-9%,T-100%);94(A-5%,T-95%);103(G-99%);115(G-97%);119(T-99%);128(G-99%);132(C-96%,T-8%);134(G-15%,C-97%);144(C-77%,T-48%);154(C-99%);168(G-6%,A-97%);178(T-99%);181(C-95%,T-6%);185(G-30%,A-87%);193(G-99%);196(G-99%);198(G-5%,A-95%);219(A-46%,C-80%);228(A-94%,T-6%);
AMPL1890046	44(A-99%);75(G-33%,T-85%);79(A-9%,C-93%);93(G-99%);94(G-9%,A-93%);97(G-65%,A-64%);99(A-5%,G-100%);114(G-97%);115(G-99%);120(G-99%);121(A-5%,G-99%);126(G-99%);128(T-99%);129(T-99%);136(A-31%,G-88%);146(G-99%);149(A-5%,T-100%);157(G-99%);160(C-99%);161(A-12%,G-99%);163(A-99%);165(A-99%);167(G-99%);194(G-39%,T-88%);215(A-7%,T-100%);216(A-5%,G-99%);217(G-99%);
AMPL1890049	44(A-5%,C-100%);51(C-95%,T-6%);52(A-6%,C-95%);57(G-5%,A-95%);79(C-95%,T-6%);85(A-10%,T-96%);89(T-99%);93(C-5%,T-96%);99(G-100%,T-6%);113(A-99%);115(C-97%,T-19%);116(A-19%,G-95%,T-5%);130(C-21%,T-95%);134(A-95%,T-5%);139(C-95%,A-12%);140(C-13%,T-97%);141(A-5%,T-95%);142(C-8%,T-95%);143(A-5%,G-95%);153(C-6%,G-100%);157(G-5%,A-97%);160(C-95%,T-5%);162(A-8%,G-94%);172(A-6%,C-94%);173(A-6%,T-99%);175(…
AMPL1890050	44(A-98%);47(C-52%,T-74%);53(G-98%);56(G-98%);58(C-86%,T-39%);59(A-98%);61(C-95%);63(C-98%);65(G-98%);69(G-98%);72(A-11%,G-95%);76(C-83%,T-41%);77(G-97%);78(C-98%);79(T-97%);80(A-44%,G-77%);83(A-98%);88(G-98%);90(C-98%);92(A-98%);94(G-97%);97(C-98%,T-8%);98(T-98%);99(G-98%);104(G-98%);108(C-98%);110(A-35%,G-88%);112(G-98%);113(A-98%);114(C-98%);116(G-52%,A-73%);121(C-12%,T-95%);128(G-98%);130(G-9…
AMPL1890051	39(C-8%);45(G-94%);62(A-94%,T-12%);69(A-98%);70(A-6%,T-5%);76(T-99%);84(C-62%,T-85%);91(C-99%);96(C-100%,T-8%);97(A-61%,T-84%);99(C-5%,G-95%);146(C-44%,T-90%);166(A-21%,C-96%);189(G-15%,A-100%);205(C-61%,T-81%);237(A-10%,G-94%);
AMPL1890052	40(G-99%);42(C-10%,T-95%);44(A-96%);55(C-99%);64(A-5%,G-99%);67(C-92%,T-31%);76(C-90%,T-23%);87(A-6%,G-100%);92(A-8%,C-6%,G-96%);103(C-95%,T-15%);105(G-96%);125(C-96%);127(G-99%);130(C-96%,T-10%);134(C-96%,T-10%);137(A-29%,G-94%);143(C-99%);144(C-99%);152(G-99%);160(C-9%,T-99%);170(A-8%,G-99%);178(C-13%,T-95%);179(G-96%);181(G-96%);186(C-91%,T-27%);211(G-6%,C-100%);
AMPL1890053	39(C-8%,T-100%);41(T-99%);42(G-5%,A-98%);45(A-5%,T-95%);49(A-15%,C-100%);53(A-6%,G-95%);60(G-5%,T-95%);65(A-15%,G-100%);67(C-16%,T-100%);69(G-16%,A-96%);80(C-91%,T-29%);84(G-100%,T-15%);87(A-5%,G-99%);104(A-15%,G-100%);108(C-100%,T-15%);112(G-15%,A-100%);113(A-100%,T-15%);121(C-99%);122(A-28%,G-96%);123(A-18%,G-99%);128(C-8%,A-99%);146(T-98%);147(A-19%,T-96%);148(G-99%);153(A-24%,G-94%);180(C-15%…
AMPL1890054	37(T-99%);44(G-99%,T-5%);45(A-99%);52(T-99%);53(A-5%,G-100%);57(C-97%);58(A-97%);61(C-97%,T-5%);62(A-64%,G-74%);63(A-99%);67(A-99%);68(A-99%);71(A-10%,G-96%);74(A-99%);75(A-29%,G-99%);86(C-99%);87(C-96%,T-6%);104(T-97%);111(A-6%,G-97%);117(C-99%);121(G-99%);125(A-10%,T-100%);135(C-99%);137(T-99%);141(C-87%,T-42%);142(G-99%);143(T-97%);147(A-17%,C-97%);148(C-99%);149(A-99%);151(C-62%,T-75%);152(A-…
AMPL1890056	44(A-99%);58(G-18%,A-89%);72(C-93%);73(C-96%,T-8%);77(A-5%,T-96%);94(G-99%);109(A-5%,G-99%);112(A-18%,G-91%);115(T-97%);144(G-97%);158(G-9%,A-96%);167(G-99%);175(G-51%,A-71%);180(A-18%,G-88%);187(A-97%,G-8%);188(C-99%);200(A-9%,C-70%,T-50%);201(A-5%,C-5%,G-93%);203(C-99%);209(A-99%);215(C-5%,T-97%);219(G-99%);
AMPL1890057	47(C-67%,G-74%);58(A-95%,T-9%);67(C-100%,T-5%);71(A-7%,G-99%);91(A-11%,G-95%);96(A-5%,G-97%);142(A-99%);164(A-55%,G-83%);172(C-36%,T-86%);199(G-12%,A-99%);210(A-50%,T-83%);227(G-8%,A-99%);
AMPL1890058	37(G-99%);41(T-99%);48(G-99%);56(A-99%);70(C-88%,T-17%);71(G-99%);73(A-99%);89(G-99%);90(C-99%,T-6%);91(G-99%);98(T-99%);107(C-97%);110(C-99%,T-6%);111(G-51%,A-53%);156(C-99%);159(G-99%);161(C-99%);165(A-6%,C-99%);188(G-15%,A-90%);204(G-99%);211(C-99%);213(T-99%);218(T-99%);
AMPL1890059	37(C-99%);51(C-99%);61(A-64%,G-62%);63(C-99%,T-11%);79(C-68%,T-53%);80(G-78%,A-47%);81(G-76%,A-43%,T-6%);83(A-8%,G-99%);86(A-8%,G-100%);87(C-82%,T-42%);101(G-99%);105(C-99%,T-6%);109(A-7%,G-96%);110(C-92%,T-19%);111(C-68%,T-53%);112(G-99%);119(C-99%,T-8%);123(C-96%,T-15%);130(C-100%,T-7%);133(A-10%,G-75%,T-40%);166(C-100%,T-8%);176(A-8%,G-99%);178(A-8%,G-81%,C-40%);179(A-18%,G-96%);189(C-99%);193…
AMPL1890060	40(C-99%);43(C-99%,T-6%);44(G-97%);45(T-99%);46(C-10%,T-94%);48(C-97%);52(G-97%);54(G-99%);55(T-99%);56(C-99%);58(C-99%);61(C-99%);66(C-6%,T-95%);67(C-99%);71(G-96%,T-5%);72(C-96%,T-5%);73(C-8%,T-95%);79(C-99%,T-5%);80(G-5%,A-97%);82(A-8%,G-96%);86(A-97%,T-5%);87(A-6%,G-100%);88(G-99%);89(T-99%);91(C-94%,T-5%);92(T-99%);93(T-97%);94(G-9%,A-94%);95(C-91%,T-20%);101(A-25%,G-89%);103(C-97%,T-10%);10…
AMPL1890061	59(A-5%,G-100%);88(G-97%,A-17%);101(A-9%,G-100%);109(A-95%,T-13%);119(A-12%,T-96%);132(C-96%,T-9%);143(G-11%,C-97%);145(G-13%,C-95%);147(G-5%,A-100%);161(G-99%);166(A-11%,G-99%);178(C-89%,T-43%);201(G-99%);205(C-8%,G-100%);221(C-97%,T-11%);225(T-93%);
AMPL1890062	52(C-91%,T-36%);61(G-99%);62(C-99%);69(A-99%);78(G-54%,A-82%);116(G-99%);127(C-5%,T-100%);141(C-37%,T-93%);149(A-34%,G-93%);153(G-95%,T-25%);168(G-99%);196(G-99%);202(A-38%,C-92%);205(A-25%,C-95%);219(C-25%,A-95%);224(C-99%);225(A-38%,G-93%);
AMPL1890063	50(C-99%);64(T-99%);79(A-5%,G-95%);84(A-95%);95(C-99%);103(A-15%,G-98%);118(C-98%,T-12%);119(G-6%,C-95%);122(G-14%,T-99%);138(A-5%,G-95%);139(A-99%);142(C-12%,G-100%);149(T-99%);151(A-55%,G-75%);152(C-18%,A-94%);153(G-95%,T-5%);162(G-79%,T-51%);183(G-99%);197(C-80%,T-61%);
AMPL1890064	40(C-29%,T-91%);42(T-99%);49(C-92%,T-26%);80(G-99%);86(G-6%,A-95%);87(G-99%);95(G-99%);96(G-99%);113(A-11%,C-96%);116(A-42%,G-81%);120(A-24%,G-98%);130(A-98%);132(C-98%,T-6%);134(C-5%,T-94%);145(A-11%,G-96%);157(T-99%);161(G-98%,C-14%);167(A-99%);173(C-35%,T-88%);199(A-99%);203(G-99%);214(G-95%,T-6%);216(C-96%,T-5%);224(C-6%,T-95%);
AMPL1890066	92(C-36%,T-85%);110(G-100%,T-7%);112(A-12%,C-89%);135(G-8%,A-97%);161(C-12%,T-90%);174(A-59%,T-66%);183(A-8%,G-100%);195(C-96%,T-10%);197(T-99%);212(G-12%,A-100%);216(A-79%,G-49%);226(A-7%,T-97%);231(G-99%);
AMPL1890067	45(G-9%,C-94%);52(C-98%);59(T-99%);60(C-92%,T-5%);61(T-95%);63(C-95%,T-6%);66(A-99%);67(A-99%);70(G-95%);72(T-99%);75(G-99%);76(C-9%,T-98%);77(G-75%,T-54%);79(C-24%,G-99%);82(G-99%);87(G-5%,T-100%);95(A-94%,T-20%);108(C-6%,T-96%);110(G-99%);115(A-5%,T-95%);116(C-98%);132(C-99%,T-9%);133(A-8%,G-99%);162(C-99%);163(A-94%,T-9%);
AMPL1890068	36(A-99%);37(G-92%,T-18%);46(A-86%,T-22%);52(C-82%,T-48%);82(A-5%,G-97%);85(G-99%);98(C-90%,T-37%);118(G-99%);127(G-96%);132(A-14%,G-94%);157(A-5%,G-100%);174(G-94%);179(A-15%,G-95%);220(C-86%,T-24%);
AMPL1890069	37(G-5%,A-99%);51(G-12%,A-99%);62(G-28%,A-95%);68(C-99%,T-6%);69(A-5%,G-100%);73(G-5%,A-95%);77(C-12%,T-98%);78(C-99%,T-10%);79(A-5%,G-95%);88(C-99%);107(C-5%,T-99%);120(C-99%);123(C-99%);128(G-5%,T-99%);146(G-99%);180(T-99%);194(C-12%,T-100%);199(G-6%,A-100%);205(C-6%,T-100%);
AMPL1890070	41(A-99%,T-13%);54(C-95%,T-8%);57(C-8%,G-95%);63(A-8%,C-95%,T-9%);64(G-39%,T-89%);68(C-8%,T-92%);76(A-16%,G-96%);93(C-97%,T-17%);95(T-99%);103(A-13%,C-91%,T-9%);115(A-9%,G-99%);153(C-39%,T-89%);159(A-7%,C-100%);160(T-99%);161(C-12%,T-97%);200(A-8%,G-95%);218(T-99%);
AMPL1890071	37(A-8%,C-97%);48(G-6%,C-99%);49(C-99%,T-5%);55(G-10%,T-99%);56(A-10%,G-99%);69(G-96%,T-8%);73(A-95%);74(T-99%);81(A-11%,G-99%);83(A-10%,T-94%);89(G-34%,C-87%);92(A-9%,T-100%);101(G-99%,T-6%);108(T-96%);133(T-99%);148(T-96%);154(A-96%);173(T-99%);181(A-96%);189(C-20%,T-96%);191(A-96%);200(C-9%,T-99%);205(T-96%);208(G-96%);218(C-99%);221(T-99%);
AMPL1890072	40(C-96%,T-8%);65(A-99%);77(C-99%);96(T-99%);109(C-87%,T-39%);119(A-5%,C-100%);126(T-99%);130(A-99%);166(C-67%,T-72%);167(A-99%);192(G-88%,T-25%);204(C-14%,T-97%);226(G-99%);237(T-99%);
AMPL1890073	43(G-100%,A-6%);88(A-9%,T-100%);93(C-98%,T-5%);99(T-99%);107(C-99%);111(T-98%);112(A-99%);119(G-39%,T-95%);135(A-6%,T-96%);144(A-14%,G-96%);155(A-95%);186(A-12%,G-94%);189(G-8%,A-94%);212(C-24%,G-94%);219(G-98%);220(A-92%,C-36%);
AMPL1890074	46(A-9%,G-100%);52(C-9%,T-96%);54(T-99%);56(C-6%,T-94%);57(G-99%);61(G-5%,A-95%);71(C-98%);73(C-5%,A-96%);84(A-98%);85(A-98%);95(G-69%,C-57%);105(C-99%);107(G-5%,T-95%);110(G-6%,C-94%);113(C-99%);137(C-99%);140(A-5%,C-100%);144(C-99%);146(C-94%,T-6%);152(A-6%,G-99%);157(C-6%,T-94%);160(A-100%,T-6%);164(C-95%,T-5%);172(C-100%,T-5%);185(G-9%,A-95%);186(C-5%,T-95%);187(C-94%,T-8%);188(G-99%);191(G-9…
AMPL1890075	59(G-99%);60(C-99%);86(C-5%,T-95%);99(C-95%,T-5%);101(A-10%,T-100%);104(T-99%);110(C-99%);125(G-8%,A-98%);138(T-99%);144(A-99%);149(A-5%,C-100%);157(G-5%,A-95%);159(C-99%);161(A-9%,T-99%);165(T-98%);180(A-10%,G-100%);182(C-32%,T-90%);188(C-9%,T-96%);196(C-99%,T-9%);197(C-95%,T-9%);201(C-92%);202(C-9%,T-96%);
AMPL1890077	36(C-96%);43(T-99%);51(G-96%);75(C-6%,G-100%);90(A-8%,G-94%);100(C-95%,T-6%);101(A-44%,G-79%);113(C-95%,T-5%);114(A-6%,G-95%);116(G-6%,C-95%);117(A-9%,G-99%);125(G-8%,A-92%);128(C-95%,T-11%);129(G-5%,A-95%);132(C-100%,T-5%);134(A-5%,G-95%);137(C-100%,T-5%);150(C-6%,T-99%);162(C-99%);165(G-99%);176(G-8%,A-94%);177(C-86%,T-48%);183(C-6%,G-99%);187(T-98%);195(A-5%,T-95%);
AMPL1890078	45(A-99%);46(C-92%,T-21%);47(A-10%,G-97%);49(A-38%,G-85%);50(A-97%);53(G-99%);67(A-18%,G-95%);68(C-8%,T-99%);102(T-96%);105(G-99%);116(C-90%,T-46%);123(C-19%,A-94%);127(C-99%);131(A-5%,C-100%);136(G-63%,A-72%);139(G-8%,A-100%);143(A-97%,T-6%);148(A-8%,C-99%);149(C-99%);152(G-99%);155(C-96%);156(A-8%,G-100%);160(A-99%);162(T-99%);163(G-21%,A-88%);169(A-13%,G-96%);171(C-13%,T-96%);192(A-96%);193(C-…
AMPL1890079	45(C-95%,T-5%);47(C-99%);48(A-94%);52(A-5%,G-95%);57(A-15%,G-96%);71(A-95%,T-5%);73(G-99%);74(G-5%,A-95%);75(T-99%);83(C-95%,T-5%);84(C-78%,T-42%);85(A-99%);113(C-98%);116(A-5%,G-95%);139(C-95%,T-5%);140(C-99%);142(C-5%,A-95%);149(C-99%);150(G-8%,C-94%);155(G-52%,T-72%);161(T-98%);166(C-98%);170(C-92%,T-10%);176(A-5%,T-95%);179(G-5%,A-95%);183(G-5%,A-95%);185(A-95%,T-5%);186(A-5%,G-95%);191(C-99%…
AMPL1890080	44(T-99%);64(C-9%,A-97%);86(G-18%,A-92%);87(C-99%);120(T-99%);123(A-8%,G-97%);142(C-99%);173(G-5%,A-100%);174(A-99%);188(G-100%,T-8%);198(T-99%);227(G-76%,T-49%);232(C-5%,T-100%);
AMPL1890081	43(A-35%,G-88%);45(A-96%);46(A-96%);68(A-24%,G-5%,T-94%);70(A-99%);77(A-6%,G-99%);79(C-94%,T-19%);102(G-70%,A-61%);103(A-70%,G-61%);127(A-28%,C-96%);134(A-11%,C-82%,T-41%);141(C-99%,T-8%);152(G-86%);154(G-88%);164(A-88%);170(G-89%);174(C-99%);182(A-98%);
AMPL1890082	36(G-9%,T-100%);48(A-55%,G-100%);49(C-95%);61(G-10%,T-99%);65(A-20%,G-96%);66(C-54%,T-100%);69(G-99%);73(A-22%,T-96%);75(A-6%,G-98%);81(A-5%,G-100%);83(A-18%,C-52%,G-92%);84(G-22%,A-96%);91(G-20%,A-100%);93(G-55%,A-100%);117(C-98%,T-5%);127(A-5%,G-95%);133(G-100%,T-52%);134(A-9%,C-100%);140(C-38%,T-91%);141(A-98%,T-5%);155(A-50%,T-100%);
AMPL1890083	63(A-100%,T-5%);67(A-99%);80(T-99%);81(C-6%,A-99%);82(G-99%);107(T-92%);109(T-99%);111(A-66%,C-75%);124(G-100%,T-5%);136(G-99%);140(A-99%);161(T-95%);163(T-95%);165(G-99%);180(A-5%,C-99%);194(T-99%);196(A-5%,G-96%);207(G-25%,A-94%);217(A-99%);219(G-98%,T-8%);223(C-8%,A-94%);229(C-100%,T-5%);
AMPL1890084	54(A-99%);67(T-99%);69(C-99%);92(A-64%,G-68%);94(A-99%);98(C-47%,T-82%);114(A-5%,C-100%);119(A-97%);151(C-83%,T-39%);154(C-16%,T-96%);162(A-99%);167(A-99%);170(C-7%,G-100%);178(C-99%);202(C-34%,T-86%);211(A-99%);216(A-25%,G-95%);
AMPL1890085	38(A-95%,T-5%);47(T-99%);51(A-5%,G-95%);67(A-99%);68(T-99%);70(A-32%,G-78%);75(G-99%);76(C-97%);77(G-99%);78(A-5%,C-95%);79(A-29%,G-78%);88(A-95%,T-5%);89(A-75%,T-25%);106(G-32%,A-67%);110(G-93%,T-5%);112(G-99%);113(C-99%);114(G-97%);123(G-32%,A-67%);127(A-99%);133(A-9%,G-24%,C-67%);138(A-16%,G-89%);145(T-99%);147(G-99%);164(G-99%);183(A-97%,T-8%);187(A-5%,G-95%);197(C-99%);
AMPL1890086	97(G-99%);116(A-40%,G-94%);135(G-5%,A-92%,T-9%);142(A-99%);144(C-6%,A-94%);153(C-99%);167(C-99%);168(C-99%);171(T-99%);174(T-99%);177(C-70%,T-62%);183(A-36%,G-92%);192(C-69%,T-68%);228(C-76%,T-62%);
AMPL1890087	53(T-97%);60(G-99%);62(C-96%,T-5%);75(G-16%,C-99%);80(C-99%);88(A-15%,G-97%);94(C-6%,T-95%);105(C-94%,T-34%);109(C-16%,T-99%);115(A-99%);124(C-5%,A-97%);131(A-6%,T-100%);150(C-94%,T-9%);160(A-94%,T-34%);173(G-99%);180(A-5%,G-95%);181(A-99%);183(G-29%,C-97%);189(G-97%,T-29%);205(G-99%);229(A-100%,T-5%);
AMPL1890088	38(G-99%);48(A-33%,C-86%);60(G-97%,T-9%);62(C-99%);63(A-5%,C-83%,T-21%);70(G-99%);93(A-20%,G-95%);96(C-5%,G-95%);101(G-99%);104(C-76%,T-32%);106(G-99%);112(A-99%);124(C-5%,T-95%);131(G-99%,T-5%);133(G-99%);137(C-30%,A-91%);140(C-99%);175(A-99%);183(T-99%);198(T-99%);213(G-99%,T-7%);216(A-99%);217(G-99%);221(C-32%,A-61%);
AMPL1890089	39(A-99%);42(A-99%);43(C-15%,T-97%);45(C-14%,G-97%);48(A-6%,G-95%,T-32%);51(C-99%,T-6%);59(C-99%);61(A-42%,G-91%);65(A-16%,G-97%);69(C-94%,T-42%);70(A-5%,C-97%,T-28%);71(G-37%,A-91%);73(C-25%,T-100%);80(G-100%,T-5%);86(G-97%,T-15%);99(A-100%,T-9%);107(A-5%,G-100%);109(A-18%,G-100%);111(C-76%,T-61%);115(T-99%);120(C-97%,T-28%);130(A-25%,G-100%);133(A-99%);135(C-41%,T-94%);136(A-42%,G-90%);140(A-5%…
AMPL1890090	47(G-99%);57(A-99%);59(G-99%);60(A-6%,G-99%);92(C-32%,T-75%);101(G-97%,T-7%);109(C-97%);118(C-97%);140(T-99%);150(A-10%,G-96%);151(A-97%);156(G-8%,A-94%);159(G-26%,A-81%);179(A-7%,G-94%);180(A-7%,G-94%);186(G-99%);191(A-28%,T-81%);195(A-99%);203(C-99%,T-7%);208(A-97%);211(C-8%,T-99%);217(A-97%,T-12%);219(G-99%);230(C-99%);
AMPL1890091	38(A-8%,G-98%);54(A-5%,T-100%);59(A-5%,G-100%);63(T-99%);75(A-5%,T-100%);87(C-100%,T-5%);93(T-99%);94(G-99%);100(G-99%);124(G-5%,C-100%);126(C-99%);143(G-5%,A-100%);150(A-72%,G-56%);158(A-9%,G-94%);164(G-99%);178(A-5%,G-100%);187(C-14%,T-98%);199(G-11%,A-100%);208(C-100%,T-9%);209(A-8%,G-96%);211(A-5%,T-100%);213(C-99%);215(G-8%,A-99%);
AMPL1890093	43(C-8%,T-97%);46(C-97%,T-8%);48(C-99%);53(A-100%,T-5%);59(G-9%,A-93%);62(G-99%);64(G-99%);78(C-8%,T-99%);95(A-99%);102(A-12%,C-97%);117(A-75%,G-57%);123(C-95%,T-20%);136(C-100%,T-8%);150(C-33%,G-96%);151(C-99%,T-8%);169(C-48%,G-84%);182(A-99%,T-9%);198(T-99%);199(A-7%,G-100%);211(C-9%,G-93%);217(G-99%);218(C-91%,T-33%);219(A-99%);224(C-96%,T-7%);
AMPL1890094	48(T-99%);51(C-35%,T-82%);52(A-97%);53(G-99%);63(T-99%);64(G-6%,A-95%);76(A-97%);96(C-99%);100(C-95%,T-6%);112(G-9%,A-95%,T-5%);116(C-96%,T-6%);117(A-56%,G-75%);137(A-95%,T-9%);151(A-99%);153(G-5%,A-99%);168(C-99%);185(A-6%,G-99%);186(G-97%);200(C-97%);203(A-11%,G-99%);204(T-99%);206(G-99%);208(G-100%,A-6%);212(C-97%,T-6%);
AMPL1890095	77(C-99%,T-5%);78(G-8%,T-95%);82(A-97%,T-12%);94(A-8%,T-95%);97(A-7%,G-99%);101(G-35%,A-87%);136(C-99%);137(G-99%);151(A-99%);154(C-99%);157(C-99%,T-5%);158(C-28%,T-89%);186(A-11%,G-99%);
AMPL1890096	86(A-10%,G-99%);111(C-99%);117(A-13%,T-89%);141(C-10%,T-89%);142(C-99%);143(T-99%);154(C-14%,A-89%);165(A-14%,C-89%);167(C-26%,G-94%);170(A-14%,G-87%);173(C-99%);177(C-11%,T-91%);185(C-97%,T-7%);189(C-99%);206(C-89%,T-14%);216(C-99%);
AMPL1890097	44(G-99%);58(T-96%);62(A-11%,G-91%);65(A-94%,G-6%);66(G-94%,T-6%);68(A-99%);94(C-94%,T-6%);95(C-99%);105(C-89%,T-11%);114(A-5%,G-95%);116(G-99%);117(C-99%);139(T-99%);155(A-19%,G-94%);160(T-99%);211(G-96%,T-5%);
AMPL1890098	52(G-9%,A-100%);77(G-79%,A-55%);84(C-99%);87(T-99%);92(C-23%,T-92%);93(G-100%,A-12%);141(A-7%,G-100%);145(C-99%);157(C-100%,T-13%);181(A-7%,C-100%);191(T-97%);193(C-7%,T-100%);225(A-7%,G-100%);231(T-99%);
AMPL1890099	50(A-99%);52(A-5%,T-95%);86(C-6%,A-95%);100(A-6%,G-100%);110(G-9%,A-94%);113(A-50%,G-74%);118(A-94%,T-9%);126(A-11%,C-91%);154(C-96%,T-5%);161(A-99%);200(A-14%,G-96%);203(C-95%,T-6%);
AMPL1890100	41(A-99%);57(G-99%);59(A-16%,G-91%);61(G-5%,A-95%);62(C-5%,T-98%);63(C-6%,A-95%);64(C-71%,T-55%);67(C-99%);103(G-50%,A-71%);105(G-9%,A-96%);106(A-50%,G-76%);107(C-95%);113(A-8%,C-95%);115(A-5%,C-100%);118(C-95%,T-8%);119(T-99%);120(A-49%,G-78%);121(C-98%,T-9%);124(C-99%);125(G-99%);128(G-99%);138(C-99%,T-5%);149(G-9%,T-94%);155(C-5%,T-95%);159(A-99%);160(G-44%,C-81%);174(G-99%);190(G-99%);196(C-9…
AMPL1890102	37(T-99%);69(A-97%,T-19%);122(A-8%,G-99%);126(C-28%,A-85%);137(G-13%,A-99%);138(G-97%);143(G-99%);150(C-96%,T-29%);155(C-97%);230(C-99%,T-21%);
AMPL1890103	43(C-97%);47(G-7%,A-93%);49(C-7%,T-93%);53(T-99%);89(C-96%,T-8%);97(C-96%,T-8%);109(G-99%);119(G-64%,C-68%);136(C-97%,T-5%);150(A-99%);157(C-96%);172(A-63%,G-71%);176(A-11%,G-96%);205(T-99%);234(G-99%);
AMPL1890104	40(G-5%,A-97%);41(C-8%,T-97%);47(G-16%,A-99%);55(C-97%);56(G-97%);58(A-97%);66(G-45%,T-78%);73(G-97%);83(C-96%,T-9%);89(G-99%);92(C-97%);102(A-47%,T-79%);120(A-97%);124(T-99%);129(C-97%);131(A-95%,T-8%);147(T-99%);157(G-45%,A-82%);158(T-97%);159(C-97%);181(C-95%,T-9%);188(C-100%,T-6%);211(C-82%,T-47%);
AMPL1890105	45(G-5%,A-96%);46(A-5%,T-99%);54(A-100%,T-8%);56(G-99%);59(C-5%,T-95%);60(G-5%,T-95%);73(A-87%,T-24%);77(C-99%);80(A-6%,G-95%);96(C-8%,T-97%);99(C-5%,T-95%);112(G-6%,A-100%);116(C-8%,G-97%);120(A-95%,T-5%);123(G-5%,A-95%);129(G-19%,T-97%);152(C-100%,T-8%);179(A-5%,C-95%);191(G-5%,A-95%);192(A-10%,C-85%,T-30%);193(T-99%);215(G-99%);218(C-99%);230(T-99%);
AMPL1890106	86(C-70%,T-61%);99(G-99%);117(C-99%);132(G-9%,C-88%);135(C-18%,G-83%);146(A-96%);147(G-99%);148(C-99%);149(C-99%);180(T-99%);185(T-99%);209(C-99%);212(A-13%,C-95%);218(A-99%,T-5%);220(A-99%);
AMPL1890107	59(C-5%,G-95%);64(A-5%,G-94%);66(A-5%,C-95%);68(C-6%,T-94%);72(G-99%);79(G-99%);87(C-99%);93(C-72%,T-51%);118(T-96%);124(C-5%,T-100%);130(C-5%,T-95%);131(C-99%);141(T-99%);142(G-95%,T-5%);144(C-100%,T-5%);146(A-99%);150(G-91%,T-23%);154(C-73%,T-46%);155(C-5%,G-100%);160(A-73%,T-46%);166(C-41%,T-82%);168(C-5%,A-99%);169(G-100%,T-5%);180(A-92%,T-23%);188(C-99%);216(C-99%);228(C-8%,T-99%);229(A-99%,…
AMPL1890108	49(G-11%,A-94%);58(C-96%,T-10%);61(C-94%,T-24%);66(A-99%);95(C-92%,T-24%);113(A-7%,G-97%);119(C-8%,A-97%);120(A-8%,G-97%);125(C-97%,T-7%);128(G-99%);138(C-99%,T-8%);142(A-97%,T-7%);143(A-99%);153(C-21%,T-96%);168(C-10%,T-97%);169(C-6%,A-99%);171(C-99%);172(C-89%,T-33%);178(A-12%,C-96%,T-7%);193(C-97%,T-7%);198(G-99%);200(A-8%,G-97%);
AMPL1890109	43(C-97%);62(G-5%,T-95%);100(C-99%);101(A-11%,G-97%);104(C-95%,T-5%);109(G-99%);120(G-99%);135(C-97%,T-10%);144(T-99%);155(C-99%);158(C-96%,T-13%);169(A-37%,C-81%);170(A-99%);175(G-10%,C-97%);177(A-97%,T-5%);182(C-44%,T-82%);183(C-92%,T-25%);184(G-97%);189(C-95%,T-5%);192(T-99%);202(A-99%);215(C-6%,T-95%);219(G-5%,T-97%);226(G-97%,T-9%);
AMPL1890110	31(A-9%,C-98%,T-8%);33(A-100%,T-75%);35(G-100%,A-76%);39(C-100%,T-31%);41(A-8%,G-100%,T-9%);42(C-99%,T-8%);47(C-5%,T-99%);49(A-8%,G-100%);56(C-74%,A-100%);65(A-6%,T-100%);67(G-100%,T-40%);71(A-8%,G-100%);73(A-18%,G-100%);74(C-5%,T-99%);81(G-99%);82(A-10%,G-100%);89(A-6%,G-98%,T-92%);91(A-18%,G-100%);114(G-5%,A-99%);115(C-100%,T-21%);117(A-19%,G-96%,T-72%);127(C-98%,T-55%);128(A-6%,G-99%);140(C-94…
AMPL1890111	64(G-9%,C-94%);73(C-99%);76(A-6%,G-92%);83(G-99%);89(A-5%,G-100%);91(T-99%);99(G-5%,A-95%);129(A-49%,G-73%);154(G-5%,A-95%);175(C-45%,T-77%);209(G-94%,T-9%);
AMPL1890112	45(A-96%);51(A-97%);71(T-99%);85(C-99%);95(G-99%);107(G-99%);109(C-95%,T-12%);110(A-10%,G-96%);116(G-99%);119(C-12%,T-92%);122(C-97%);127(A-12%,C-95%);128(G-96%);135(C-12%,T-94%);140(G-99%);142(C-6%,T-99%);151(C-6%,T-99%);154(C-97%,T-6%);174(C-99%);176(G-97%);182(A-9%,T-95%);188(A-10%,T-95%);197(G-99%);213(A-5%,T-99%);216(G-99%);232(A-99%);237(G-99%,T-5%);
AMPL1890113	42(T-99%);44(A-100%,T-9%);80(A-99%);112(G-21%,T-99%);117(A-99%);119(A-8%,T-97%);121(A-7%,T-97%);139(C-55%,T-86%);145(C-8%,G-97%);149(G-7%,C-100%);169(C-97%,T-12%);171(T-99%);183(A-11%,C-96%);186(A-14%,T-100%);194(T-99%);200(C-99%);201(G-89%,A-57%);205(A-100%,T-8%);
AMPL1890114	37(T-99%);54(A-20%,G-94%);63(G-90%,C-51%);77(A-81%,T-59%);78(G-6%,C-98%);86(C-99%);102(C-99%);118(A-5%,G-95%);127(G-99%);132(A-9%,C-99%);140(C-11%,G-99%);147(A-99%);158(G-99%);162(T-99%);164(C-99%);166(A-8%,C-96%);171(T-94%);182(G-9%,A-99%);186(C-100%,T-12%);201(C-32%,T-91%);208(T-99%);212(A-96%,T-5%);224(A-99%);225(C-5%,T-95%);229(C-5%,A-100%);230(G-99%,T-10%);
AMPL1890115	37(T-97%);52(G-99%);60(A-99%);70(A-99%,T-8%);83(G-6%,A-96%);89(A-5%,G-100%);96(G-97%,T-8%);101(C-6%,T-97%);106(G-99%);110(C-97%,T-5%);113(T-97%);134(A-99%);135(A-8%,T-96%);144(C-5%,T-97%);145(A-5%,G-97%);163(A-22%,T-90%);165(T-99%);168(C-99%);177(A-28%,G-83%);179(G-97%);198(C-97%,T-5%);199(G-99%);211(A-5%,G-97%);213(A-6%,C-96%);234(A-99%);
AMPL1890116	33(G-15%,A-94%);40(G-9%,C-99%);45(C-92%,T-12%);63(A-5%,G-95%);64(G-5%,T-95%);65(C-5%,A-95%);66(A-95%,T-5%);69(A-5%,G-95%);70(A-99%);71(A-5%,G-95%);72(T-99%);73(G-98%);74(T-99%);88(A-99%);98(A-6%,C-95%);102(C-8%,T-95%);104(C-95%,T-5%);121(C-49%,T-85%);154(G-96%,A-42%);172(A-5%,G-100%);190(G-99%);202(C-5%,G-95%);204(A-6%,G-95%);
AMPL1890117	35(A-6%,G-94%);45(A-99%);54(G-99%);59(G-99%);64(A-99%);73(G-99%);87(A-56%,C-76%);112(T-99%);131(G-28%,A-90%);151(C-6%,T-94%);161(T-99%);162(T-99%);168(C-99%);192(T-99%);197(C-99%);
AMPL1890118	36(C-99%);47(G-99%);52(A-5%,T-100%);54(T-99%);58(C-99%);69(A-20%,T-96%);91(G-5%,A-97%);97(C-99%);142(T-99%);149(C-56%,T-75%);172(G-99%);173(A-48%,C-89%);
AMPL1890119	47(G-10%,T-97%);64(T-99%);76(G-5%,T-95%);89(C-7%,T-99%);91(A-7%,G-99%);97(A-97%,T-5%);99(C-5%,T-95%);105(A-99%,T-5%);111(T-99%);115(A-11%,G-97%);116(G-71%,A-73%);163(C-60%,A-77%);164(C-99%,T-7%);229(C-99%);
AMPL1890120	38(G-99%);78(C-99%,T-5%);99(A-92%,T-30%);108(G-51%,C-89%);111(C-5%,T-95%);120(A-5%,G-98%);127(A-5%,G-98%);130(A-5%,C-95%);135(A-95%,T-5%);177(G-99%);193(C-15%,T-99%);196(G-95%,T-5%);206(C-95%,T-6%);213(A-14%,G-100%);
AMPL1890121	55(A-7%,T-100%);65(A-7%,G-99%);82(C-99%,T-9%);92(C-99%);95(C-99%);96(A-99%);107(A-11%,C-99%);137(C-100%,T-8%);178(A-99%);213(G-96%,T-19%);216(C-5%,T-99%);234(A-99%);237(G-15%,A-100%);
AMPL1890122	47(G-5%,T-100%);60(T-99%);61(C-89%,T-41%);62(A-15%,G-98%);67(C-99%);93(C-9%,A-96%);98(A-9%,T-94%);110(G-5%,A-95%);122(G-6%,C-100%);139(A-99%);209(G-99%);217(C-100%,T-11%);228(A-20%,T-98%);230(C-9%,A-94%);231(T-99%);
AMPL1890123	40(C-99%);45(G-100%,T-6%);47(C-6%,T-100%);53(G-5%,T-95%);60(G-96%);61(G-5%,A-100%);66(T-99%);114(G-39%,T-92%);115(C-95%,T-5%);116(A-5%,G-99%);118(G-6%,A-95%);121(C-99%);123(A-90%,T-30%);163(A-95%,T-16%);176(A-99%);224(C-99%,T-6%);227(C-100%,T-6%);233(A-98%);
AMPL1890124	50(G-98%,A-10%);58(C-96%);72(A-10%,C-100%);104(G-99%);107(T-96%);110(C-91%,T-41%);111(G-99%);114(G-96%);136(C-15%,T-98%);138(G-99%);139(C-99%);140(A-15%,G-98%);154(C-10%,T-99%);192(G-96%);199(C-54%,T-84%);200(G-92%,A-20%);202(A-6%,G-98%);
AMPL1890125	42(C-95%,T-5%);58(A-9%,G-94%);64(C-94%,T-9%);91(G-88%,A-29%);114(C-89%,T-26%);121(G-95%,T-5%);126(T-99%);129(T-99%);132(G-8%,C-99%);159(C-99%);160(A-99%);172(G-99%);177(C-38%,T-85%);192(C-95%,T-5%);
AMPL1890126	36(A-99%);46(G-99%);55(C-5%,T-100%);72(A-16%,G-92%);102(C-96%,T-14%);111(A-96%,T-5%);117(A-24%,T-98%);138(A-9%,G-94%);151(A-5%,G-100%);153(C-19%,T-98%);154(G-99%);168(G-99%);186(G-99%);
AMPL1890127	50(T-99%);51(G-99%);52(A-99%);55(G-99%);58(A-99%);59(A-7%,G-94%);71(G-99%);76(C-99%);78(C-96%);80(T-99%);83(C-96%,T-12%);84(G-97%);86(T-99%);88(C-93%,T-12%);89(G-99%);99(T-99%);106(T-99%);107(A-96%);112(G-99%);113(C-99%);128(A-99%);135(A-99%);142(C-99%);166(T-99%);181(T-97%);184(A-36%,G-78%);185(A-99%);186(A-99%);199(C-99%);214(C-99%);219(T-99%);221(A-99%);228(G-97%);
AMPL1890128	34(G-97%);41(G-98%);49(C-97%);56(C-98%);62(G-98%);91(G-95%);98(A-9%,T-94%);108(C-98%);110(G-98%);131(T-98%);132(G-8%,A-94%);143(A-98%);148(T-98%);153(A-6%,G-94%);155(A-8%,T-95%);159(A-11%,T-92%);178(C-8%,G-98%);181(C-6%,T-98%);212(C-9%,T-97%);
AMPL1890129	60(A-99%);63(T-99%);104(C-99%);105(A-13%,G-89%);116(C-99%);120(A-92%,T-18%);126(T-99%);134(C-99%);135(G-97%);137(T-99%);152(G-99%);161(G-99%);162(A-71%,G-43%);163(A-13%,T-91%);171(A-99%);185(G-99%);201(A-99%);
AMPL1890130	36(C-74%,T-57%);37(A-8%,G-100%);43(C-100%,T-5%);58(A-99%);70(G-99%);75(C-100%,T-8%);76(A-9%,G-86%,T-29%);80(C-96%,T-6%);84(T-99%);89(C-100%,T-6%);92(A-99%);100(G-99%);116(C-99%);135(C-99%);143(A-6%,G-96%);144(A-5%,C-94%);147(G-9%,T-99%);178(G-99%);187(C-99%);192(C-5%,T-95%);205(G-6%,A-94%);
AMPL1890131	46(A-99%,T-5%);50(G-99%);63(C-99%);87(C-30%,T-95%);90(C-5%,T-100%);98(A-43%,G-84%);116(G-14%,T-95%);145(T-99%);150(G-99%);151(C-13%,T-97%);191(C-99%);
AMPL1890132	41(G-12%,A-100%);56(G-99%);81(A-99%);84(T-99%);95(C-99%,T-7%);99(A-99%);100(G-99%);103(A-95%,T-26%);107(G-99%);128(A-41%,G-92%);130(A-99%);131(G-57%,C-82%);146(A-95%,G-17%);155(G-99%);161(A-99%);183(T-99%);185(G-7%,A-100%);192(T-99%);193(G-99%);202(C-100%,T-5%);210(T-99%);
AMPL1890133	38(C-94%,T-11%);41(C-94%,T-11%);46(C-18%,A-89%);51(C-95%,T-5%);64(C-14%,T-99%);73(T-99%);103(T-99%);105(A-24%,G-86%);113(A-11%,G-77%,T-48%);137(A-13%,G-92%);141(C-99%);142(A-5%,G-100%);152(C-11%,T-94%);159(G-18%,A-89%);160(G-97%,T-13%);175(C-6%,A-95%);187(T-97%);203(C-67%,A-59%);204(C-99%);230(A-89%,T-18%);239(A-41%,T-91%);
AMPL1890134	62(C-95%,T-11%);66(C-99%);71(G-99%);75(T-99%);98(C-100%,T-5%);99(C-45%,T-83%);103(C-99%);104(C-77%,T-57%);111(C-99%);131(C-100%,T-7%);137(C-100%,T-8%);157(C-52%,T-75%);159(A-7%,G-97%);169(G-5%,A-99%);181(C-59%,T-69%);185(A-5%,G-99%);194(G-96%);210(G-57%,T-77%);211(A-20%,G-97%);223(G-100%,T-9%);237(A-23%,G-96%);
AMPL1890135	78(C-30%,T-93%);84(G-97%,A-28%);99(C-21%,T-99%);131(A-21%,G-99%);132(C-93%,G-30%);133(G-99%);193(C-39%,T-93%);206(G-21%,A-99%);221(G-93%,T-26%);
AMPL1890136	46(T-97%);52(C-97%,T-6%);56(G-97%,A-6%);58(C-99%);67(A-10%,T-94%);85(G-61%,A-66%);89(C-99%,T-5%);91(G-99%);95(A-5%,G-95%);97(C-99%,T-5%);113(C-100%,T-12%);122(C-64%,T-65%);123(G-99%);130(G-61%,A-66%);133(T-99%);134(A-16%,C-95%);149(A-5%,T-95%);150(A-99%);156(G-5%,A-95%);159(T-99%);160(A-8%,T-94%);165(A-6%,G-99%);167(C-6%,G-16%,A-88%);192(A-99%);195(A-99%);201(A-5%,C-97%);212(A-18%,G-88%);214(T-97…
AMPL1890137	42(C-78%,T-52%);50(A-15%,T-96%);70(T-99%);75(A-100%,T-9%);81(C-6%,T-94%);88(A-9%,G-95%);119(A-78%,G-57%);126(A-95%,T-6%);127(G-12%,A-99%);144(C-95%,T-8%);155(A-21%,G-89%);162(C-99%,T-5%);167(C-5%,T-95%);192(C-5%,G-95%);195(G-99%);199(C-100%,T-8%);200(G-99%);214(G-5%,A-95%);222(A-95%,T-5%);231(C-6%,A-94%);
AMPL1890138	41(G-5%,A-99%);45(A-99%,T-6%);46(C-98%,T-19%);53(A-16%,C-92%);55(C-5%,A-95%);56(A-98%,T-5%);77(C-99%);79(G-10%,T-92%);82(C-95%,T-5%);83(T-99%);85(C-100%,T-5%);86(A-5%,C-100%);88(A-5%,T-100%);90(A-95%,T-5%);92(C-100%,T-5%);102(C-74%,T-72%);110(A-5%,C-100%);114(C-99%,T-18%);118(A-22%,G-99%);120(G-96%,A-34%);128(G-5%,C-95%);133(C-92%,T-10%);135(C-99%,T-10%);139(C-5%,G-72%,T-68%);141(C-99%);146(C-28%…
AMPL1890140	38(T-99%);45(G-98%);46(C-99%);50(A-5%,T-95%);62(C-94%,T-9%);87(C-5%,T-95%);89(A-99%);93(C-99%);95(G-99%);104(C-8%,T-94%);105(A-94%,T-8%);107(A-61%,T-65%);114(T-99%);121(T-99%);140(T-96%);144(G-9%,T-94%);152(C-99%);160(C-94%,T-8%);161(A-12%,G-100%);165(G-6%,A-94%);171(T-99%);176(G-96%);179(A-8%,T-100%);188(A-99%);190(A-5%,T-95%);193(A-99%);
AMPL1890141	46(A-8%,T-99%);54(G-8%,A-94%);63(C-67%,T-54%);70(C-63%,T-54%);74(A-63%,T-54%);77(G-94%,T-8%);94(C-99%);95(A-99%);105(A-99%);110(G-5%,T-97%);133(A-10%,G-94%);135(C-8%,T-94%);139(C-5%,T-95%);147(T-99%);167(A-99%);176(A-99%,T-5%);188(G-8%,A-94%);201(C-5%,T-95%);221(C-95%,T-5%);222(C-94%,T-9%);234(C-5%,A-95%);
AMPL1890142	36(C-99%);48(A-86%);54(A-94%);58(G-91%,A-7%);60(T-99%);62(G-94%);63(G-10%,C-97%);75(A-97%);98(A-99%);102(G-99%);107(A-99%);108(C-6%,T-94%);119(A-99%);137(C-99%);146(G-97%);170(G-96%,A-7%);173(A-91%,T-10%);177(C-99%);179(C-99%);190(T-99%);198(T-97%);206(A-10%,C-91%);210(T-99%);227(C-97%);
AMPL1890143	38(A-99%,T-7%);65(G-99%,T-7%);98(A-5%,G-99%);107(A-45%,G-85%);115(A-36%,G-85%);116(G-99%);119(T-99%);124(T-99%);144(G-5%,T-100%);
AMPL1890144	70(C-95%,T-5%);83(A-19%,G-99%);85(C-95%,T-5%);93(A-89%,T-45%);109(A-95%,T-9%);120(A-9%,G-95%);123(C-45%,T-89%);125(G-99%);136(G-8%,T-94%);152(G-52%,T-88%);164(G-8%,T-94%);175(C-99%);190(A-12%,G-94%);191(A-9%,T-99%);208(A-29%,G-95%);
AMPL1890146	38(A-84%,G-38%);39(G-99%,T-14%);79(T-98%);82(G-99%);115(G-70%,A-62%);116(C-99%);117(C-99%);119(T-99%);130(C-5%,T-95%);138(C-48%,T-81%);143(A-99%);149(T-96%);156(C-96%,T-9%);172(G-99%);173(C-5%,T-100%);181(G-69%,A-60%);182(A-24%,G-89%);194(A-99%,T-8%);202(T-99%);
AMPL1890147	99(G-5%,A-100%);111(G-99%);142(C-86%,T-20%);179(C-95%,T-5%);189(G-5%,T-95%);196(G-99%);197(A-99%,T-5%);198(A-12%,G-92%);
AMPL1890148	46(C-99%);51(G-97%);69(G-10%,A-96%);82(T-99%);94(A-12%,G-6%,C-88%);98(T-99%);100(G-97%);111(C-6%,T-95%);115(C-82%,T-26%);116(C-6%,G-95%);121(G-97%);124(G-99%);131(G-40%);139(G-99%);141(C-99%);160(G-99%);161(G-6%,A-94%);164(G-99%);166(A-95%,T-5%);174(G-99%);182(C-97%);187(A-99%);188(G-95%,T-5%);196(G-99%);208(A-99%);210(A-8%,C-97%);211(A-76%,T-32%);214(A-95%);231(C-8%,T-97%);235(G-99%);
AMPL1890150	38(G-99%);46(A-8%,C-97%);48(C-8%,T-100%);49(A-99%);51(A-8%,C-100%);52(A-9%,C-100%);54(A-8%,G-100%);60(A-8%,T-100%);61(A-100%,T-8%);64(C-99%,G-10%,T-5%);74(A-35%,T-96%);75(G-8%,A-100%);84(G-8%,C-100%);88(G-99%);89(C-99%,A-16%);93(C-8%,G-100%);114(C-8%,A-100%);136(A-8%,G-100%);141(G-8%,A-100%);144(C-100%,T-8%);145(G-9%,A-100%);150(C-100%,T-9%);151(G-99%);154(T-99%);157(A-8%,G-100%);163(C-8%,T-100%)…
AMPL1890151	68(G-8%,T-96%);78(A-88%,T-40%);79(A-7%,G-99%);101(G-99%);122(A-95%,T-15%);137(A-7%,C-99%);148(C-64%,T-68%);167(C-96%,T-15%);168(G-15%,A-96%);189(C-99%);
AMPL1890152	48(C-99%);73(G-99%);116(C-92%,T-21%);164(A-55%,G-70%);173(A-85%,G-38%);181(C-55%,T-70%);185(C-99%);191(G-10%,A-95%);193(G-99%);195(T-99%);206(A-6%,G-100%);209(A-99%);216(G-72%,T-54%);
AMPL1890153	48(C-99%);51(C-99%);66(G-99%);67(G-99%);70(C-99%);78(A-99%);83(A-98%);84(T-99%);111(A-99%);119(C-98%);120(G-99%);121(G-99%);126(C-95%);127(G-25%,A-89%);130(G-99%);134(A-99%);137(C-5%,T-100%);153(C-100%,T-6%);160(C-89%,T-39%);179(A-5%,T-100%);184(C-99%);207(G-98%);
AMPL1890154	39(A-7%,G-97%);55(A-99%);72(C-8%,G-97%);74(C-97%);75(A-7%,G-96%);89(C-8%,G-96%);121(C-99%);122(G-63%,A-57%);143(G-91%,A-18%,T-5%);163(C-99%);164(T-97%);195(G-93%,T-12%);209(G-99%);
AMPL1890155	52(C-100%,T-41%);56(A-5%,T-100%);59(A-99%);63(G-24%,A-99%);67(G-92%,A-97%);92(C-8%,A-100%);95(G-100%,T-9%);103(C-7%,T-100%);109(A-21%,C-100%);110(A-21%,G-100%);118(A-5%,G-100%);128(A-9%,G-100%);137(C-100%,T-39%);139(C-100%,T-13%);144(G-99%,T-29%);153(C-11%,A-100%);157(G-99%);163(A-100%,T-7%);169(A-8%,G-100%);170(C-100%,T-5%);171(C-25%,T-97%);172(C-99%,T-20%);182(T-99%);196(A-99%);198(G-99%);204(A…
AMPL1890156	44(G-5%,C-99%);49(C-8%,A-94%);52(G-99%);57(A-98%);112(G-99%);141(C-94%,T-5%);189(A-16%,G-98%);194(C-8%,T-94%);195(C-74%,T-59%);204(C-99%);211(A-99%);225(C-99%);
AMPL1890157	36(T-99%);46(G-16%,T-98%);48(G-99%);63(A-95%,T-5%);75(C-100%,T-5%);79(A-5%,C-99%);100(G-6%,T-95%);113(G-5%,C-95%);140(G-6%,C-95%);144(G-99%);162(G-99%);165(C-99%);169(A-5%,G-95%);174(C-99%);185(A-16%,G-99%);188(A-36%,G-75%);195(G-99%);
AMPL1890158	41(C-99%);50(C-96%,T-8%);67(G-100%,T-87%);71(G-10%,A-100%);72(A-18%,G-100%);79(C-100%,T-10%);81(G-99%);83(A-66%,G-100%);92(G-5%,C-100%);95(C-99%);117(A-99%);124(G-96%);130(T-99%);135(A-15%,G-100%);140(T-96%);143(G-96%);147(A-20%,G-100%);149(A-99%);151(G-99%);155(A-96%);164(G-9%,A-100%);177(G-10%,A-100%);183(C-66%,T-100%);194(A-15%,T-87%);
AMPL1890159	51(A-99%,T-5%);55(A-64%,G-95%);58(A-99%,T-64%);61(C-100%,T-5%);66(C-100%,T-59%);71(A-12%,G-98%);72(C-100%,T-6%);79(G-9%,C-100%);82(C-98%,T-64%);83(G-99%,T-5%);91(A-99%,T-64%);97(G-59%,A-100%);104(G-28%,A-99%);115(T-99%);152(A-100%,T-59%);199(C-5%,T-100%);200(A-64%,T-95%);
AMPL1890160	71(G-82%,T-33%);77(C-5%,G-95%);80(A-99%);97(G-5%,A-95%);109(G-63%,A-56%);128(G-11%,A-94%);130(C-95%,T-8%);131(G-95%,T-5%);149(G-77%,A-46%);153(C-6%,T-95%);158(C-99%);159(G-6%,C-96%);191(A-95%);
AMPL1890162	49(C-95%,T-6%);52(A-14%,T-97%);54(T-95%);93(G-38%,A-86%);108(A-5%,G-95%);119(A-5%,C-96%);122(C-5%,T-95%);138(A-9%,G-99%);152(C-100%,T-9%);153(C-6%,G-95%);161(A-99%);208(A-95%,T-5%);
AMPL1890164	36(C-25%,T-88%);63(C-9%,T-99%);64(G-99%);78(T-99%);103(G-19%,A-87%);122(G-99%);152(C-19%,T-84%);161(C-97%,T-7%);205(C-94%,T-13%);210(G-94%,T-12%);217(T-99%);225(G-99%);
AMPL1890165	48(A-5%,G-95%);49(A-5%,G-100%);63(A-5%,T-95%);68(C-11%,A-94%);69(A-5%,T-99%);88(C-76%,T-50%);90(C-10%,T-95%);91(C-95%,T-5%);92(T-99%);110(A-5%,G-99%);133(A-5%,T-99%);135(A-8%,C-94%);151(A-99%);211(C-99%);214(A-95%,T-10%);
AMPL1890167	43(C-99%);48(A-8%,T-100%);54(A-6%,G-95%);55(G-22%,T-96%);63(C-23%,G-94%);64(T-99%);68(C-95%,T-10%);82(A-5%,G-99%);88(C-5%,T-95%);109(A-99%);139(A-8%,G-97%);149(G-99%);163(C-99%,T-6%);169(A-6%,C-94%);187(A-99%);
AMPL1890168	42(A-86%,T-29%);48(A-5%,G-99%);50(G-5%,A-95%);68(C-6%,A-97%);69(G-5%,T-95%);79(G-95%,T-6%);80(G-95%,T-5%);88(T-99%);90(G-5%,A-95%);95(A-16%,C-89%);97(C-24%,T-91%);104(C-97%);108(G-5%,A-97%);124(C-99%,T-5%);125(A-8%,G-94%);126(C-6%,G-97%);135(A-6%,G-95%);138(T-99%);160(A-6%,C-100%);162(G-97%);182(G-13%,A-95%);183(T-97%);189(T-99%);201(G-8%,A-97%);202(C-97%);212(G-5%,A-95%);216(C-99%);221(G-99%);22…
AMPL1890169	38(C-99%);58(A-5%,G-99%);67(T-97%);68(G-5%,A-96%);72(A-6%,G-100%);114(A-9%,G-100%);122(T-99%);123(G-9%,C-100%);128(C-97%);133(G-6%,T-96%);134(A-97%);138(A-97%);139(C-97%);156(C-96%);162(G-45%,A-81%);172(A-99%);179(C-99%);180(T-99%);
AMPL1890170	55(C-99%);58(A-96%);67(G-99%);68(T-99%);75(C-99%);77(G-99%);82(C-99%);84(A-7%,C-99%);102(G-97%);146(T-99%);170(C-91%,A-25%);173(A-99%);174(G-99%);175(C-95%,T-7%);187(C-99%);196(T-97%);197(A-97%);
AMPL1890171	36(G-100%,A-26%);40(G-91%,T-38%);46(C-6%,G-98%);76(C-94%,T-31%);77(A-5%,G-100%);87(C-96%);109(A-6%,G-100%);112(G-98%,T-11%);127(A-32%,G-100%);139(A-88%,T-49%);151(C-88%,T-41%);166(C-100%,T-34%);177(C-100%,T-35%);
AMPL1890172	41(A-28%,C-88%);44(C-96%);60(G-99%);81(A-99%);86(C-94%,T-21%);98(C-95%,T-6%);141(A-5%,C-95%);149(C-74%,T-62%);168(A-28%,T-88%);174(A-99%);179(G-99%);206(A-99%);216(C-99%);
AMPL1890173	36(C-99%,T-8%);39(G-7%,T-99%);41(G-99%);53(T-99%);71(T-97%);80(A-100%,T-7%);88(A-24%,G-93%);91(G-99%);109(A-5%,C-99%);112(A-5%,T-99%);114(A-16%,G-96%);132(C-97%);137(A-99%);152(A-99%);155(G-99%,T-7%);166(G-97%,T-8%);192(A-99%);195(G-99%);196(C-15%,T-93%);206(G-7%,A-99%);213(C-97%);219(G-99%);220(G-97%);226(T-99%);
AMPL1890174	47(A-100%,T-5%);48(T-99%);57(G-99%);61(C-10%,G-94%);68(T-99%);71(C-99%,T-5%);80(C-99%);87(G-18%,A-92%);95(A-99%);97(C-94%,T-10%);111(A-19%,G-86%);112(A-94%,T-10%);119(C-5%,T-97%);120(G-99%);124(C-10%,G-94%);130(A-99%);141(G-99%);144(A-9%,T-97%);145(A-95%,G-29%);149(A-9%,T-97%);153(T-99%);174(G-30%,C-95%);189(G-6%,A-99%);191(T-99%);196(G-99%);227(A-99%);
AMPL1890176	44(A-15%,C-95%);48(T-97%);98(A-5%,G-99%);99(T-99%);100(A-5%,G-96%);103(T-99%);111(A-6%,G-96%);113(G-81%,T-44%);114(A-81%,T-44%);133(A-97%);139(T-97%);141(G-5%,T-95%);145(G-99%);149(A-5%,G-100%);150(A-90%,G-38%);155(A-8%,G-100%);178(C-5%,T-100%);183(T-96%);200(C-99%);203(A-6%,C-95%);208(A-99%);210(A-99%);211(A-96%);212(G-99%);
AMPL1890177	48(A-99%);52(G-99%);62(C-87%,T-47%);70(C-99%);137(A-9%,G-99%);152(C-96%,T-5%);186(G-7%,A-99%);192(A-99%);203(G-99%,T-8%);229(T-97%);231(C-99%);232(G-99%);
AMPL1890178	45(C-97%,T-17%);69(G-8%,A-99%);88(C-99%);113(G-99%);115(C-99%);118(G-99%);149(C-100%,T-5%);152(C-92%,T-26%);153(G-99%);159(T-99%);164(C-97%);182(T-99%);190(C-99%,G-5%);193(T-99%);211(C-97%,T-5%);215(C-99%);217(G-97%,A-7%);
AMPL1890179	38(A-99%);39(A-9%,G-97%);85(G-99%);118(G-5%,A-99%);121(G-5%,A-99%);124(G-99%);140(T-99%);143(G-7%,C-99%);146(C-5%,G-97%);154(C-99%);155(A-7%,G-100%);169(A-99%,T-5%);208(A-5%,G-96%);232(C-5%,T-99%);
AMPL1890180	86(G-21%,A-96%);92(C-64%,G-64%);105(C-20%,A-92%);111(C-100%,T-5%);122(G-99%);137(A-5%,G-100%);147(G-20%,A-92%);159(G-5%,A-99%);199(C-99%);
AMPL1890181	36(G-47%,T-37%);47(C-99%);53(C-99%);55(T-99%);58(A-40%,G-84%);60(T-99%);80(C-41%,A-74%);92(T-99%);94(G-41%,A-82%);97(A-97%);101(C-84%,T-40%);154(A-41%,T-82%);157(A-40%,G-84%);164(C-41%,T-82%);167(C-47%,T-62%);180(C-99%);182(C-99%);203(G-7%,A-100%);212(C-99%);214(C-89%,T-36%);227(C-99%);235(G-40%,A-88%);236(C-97%,T-7%);
AMPL1890182	47(A-99%);56(T-99%);57(G-97%);65(A-17%,C-97%);67(T-99%);77(T-96%);79(G-97%);81(A-99%);86(C-99%);87(C-81%,A-54%);93(T-96%);122(C-17%,T-96%);124(T-97%);134(A-99%);142(T-97%);162(G-96%);209(G-99%);210(T-99%);226(C-69%,G-63%);
AMPL1890183	66(A-16%,G-98%);78(A-99%);99(A-11%,G-94%);104(T-95%);105(C-98%,T-22%);118(C-99%,T-5%);124(A-6%,T-95%);206(C-68%,T-57%);
AMPL1890184	58(C-99%);59(C-99%);66(G-26%,A-98%);83(A-99%);87(G-9%,A-94%);92(C-6%,T-100%);114(G-82%,T-38%);129(G-42%,A-89%);132(C-10%,T-99%);154(C-95%,T-5%);155(A-99%);167(G-99%);168(C-98%);
AMPL1890185	38(T-99%);41(G-99%);49(A-69%,G-65%);58(G-99%);62(G-99%);63(G-14%,A-93%);64(G-99%);78(A-89%,T-28%);86(T-99%);87(A-11%,C-97%);89(G-100%,T-5%);123(C-9%,T-99%);166(C-92%,T-24%);191(G-15%,C-95%);217(A-96%,T-15%);
AMPL1890186	110(T-99%);116(C-22%,A-90%,T-25%);166(A-14%,G-92%);176(A-88%,C-19%);195(A-10%,T-98%);
AMPL1890187	36(G-5%,A-95%);48(G-5%,A-100%);54(C-99%,T-9%);67(A-5%,G-100%);99(G-5%,A-99%);102(G-10%,C-99%);107(A-5%,C-100%);109(G-99%,T-6%);112(C-5%,T-100%);117(A-5%,T-100%);123(A-10%,T-96%);130(C-100%,T-5%);137(G-99%);140(C-6%,T-95%);159(C-99%);172(A-8%,G-94%);192(A-98%,G-15%,T-5%);202(C-99%);205(G-5%,A-100%);207(G-5%,C-100%);215(A-98%);218(C-98%,T-15%);219(A-99%);220(G-9%,C-99%);
AMPL1890188	36(A-94%,T-23%);39(C-52%,A-61%,T-25%);40(T-99%);41(A-96%);42(A-21%,C-94%,T-6%);46(A-6%,G-10%,C-97%);48(G-5%,A-99%);50(A-13%,C-25%,G-18%,T-81%);51(C-99%);52(C-99%);53(A-92%,C-16%);57(G-99%);73(T-99%);87(G-99%);96(C-99%);98(G-99%);101(T-99%);104(T-97%);107(T-99%);115(A-99%);116(G-99%);119(C-8%,T-96%);127(C-99%);129(A-99%);136(C-100%,T-5%);140(T-99%);141(G-99%);142(G-99%);146(A-81%,G-48%);147(A-99%)…
AMPL1890189	53(G-62%,T-68%);55(A-99%);74(C-5%,T-95%);75(A-5%,G-95%);99(C-90%,T-30%);102(T-99%);119(G-95%,T-5%);144(G-6%,T-100%);148(A-99%);161(A-95%,T-5%);203(A-99%);207(A-31%,G-90%);210(G-10%,A-99%);
AMPL1890190	45(A-99%);48(A-6%,G-96%);50(G-99%);51(T-99%);55(A-99%);57(G-99%);66(C-94%,T-11%);75(G-99%);112(A-99%);118(A-19%,G-93%);131(T-97%);142(A-6%,C-100%);149(C-99%);150(A-54%,G-72%);151(C-69%,T-57%);152(G-99%);171(C-6%,T-99%);176(T-99%);178(C-99%);192(A-50%,G-72%);201(A-99%);204(C-97%);206(C-99%);207(G-99%);210(G-97%);215(T-97%);221(C-6%,A-100%);224(C-99%);231(C-99%,T-7%);232(A-8%,G-99%);234(A-57%,G-72%…
AMPL1890191	37(G-99%);39(G-7%,A-96%);44(T-99%);45(A-5%,G-100%);49(A-7%,G-97%);50(A-8%,G-100%);56(C-99%);62(C-5%,A-96%);65(C-99%);66(A-11%,G-91%);70(A-97%);72(A-99%);75(A-7%,C-86%,T-18%);76(C-96%,T-5%);77(A-5%,G-96%);82(C-88%,T-34%);83(A-7%,G-96%);96(G-5%,A-95%);98(C-97%,T-5%);99(A-39%,G-87%);102(A-11%,G-96%);104(C-96%,T-5%);123(C-97%);130(C-95%,T-8%);132(A-8%,T-96%);136(A-99%);143(G-5%,A-95%);146(C-97%,T-11%…
AMPL1890192	65(C-100%,T-5%);68(A-6%,G-99%);72(G-99%);105(G-99%);124(C-99%);133(C-94%,T-20%);135(C-94%,T-8%);136(A-9%,G-99%);142(C-100%,T-5%);152(A-96%,T-25%);167(G-99%);168(C-94%,T-8%);
AMPL1890193	59(A-99%);84(C-99%);86(C-97%,T-12%);106(A-7%,G-100%);110(G-7%,A-99%);124(C-59%,T-76%);150(A-59%,G-76%);177(A-100%,T-5%);
AMPL1890194	46(C-96%,T-24%);82(G-99%);90(G-99%);97(G-7%,A-100%);109(C-99%,T-5%);124(C-92%,T-17%);142(C-100%,T-11%);148(C-5%,A-100%);152(A-96%,T-11%);185(G-5%,A-100%);197(C-99%);209(G-22%,A-96%);
AMPL1890195	47(A-99%);53(A-12%,T-99%);60(C-14%,T-91%);69(C-99%);77(A-99%);81(G-99%);86(C-99%);91(G-92%,T-8%);93(A-5%,T-100%);96(A-5%,G-100%);98(A-72%,T-58%);99(C-7%,A-95%);104(G-99%,T-5%);105(G-97%);113(A-97%);134(G-99%);136(A-19%,G-95%);152(A-99%);156(A-96%,T-18%);158(A-8%,G-93%);162(A-5%,G-100%);165(C-100%,T-11%);171(A-57%,C-73%);175(A-7%,G-93%);181(A-99%);189(G-99%);196(G-99%);204(A-19%,C-92%);215(C-99%);…
AMPL1890196	46(T-96%);47(G-99%);68(G-96%);71(A-22%,C-90%);79(C-5%,T-96%);103(C-97%);112(C-99%);126(A-99%);140(A-6%,G-96%);154(G-80%,A-47%);155(C-97%,T-8%);184(G-99%);
AMPL1890197	65(C-10%,A-92%);72(A-11%,G-92%);75(A-10%,G-98%);78(A-56%,T-65%);83(A-5%,G-95%);96(T-99%);98(A-5%,T-94%);110(A-20%,G-85%);113(C-99%);119(G-99%);125(T-99%);128(G-99%);130(G-99%);131(G-96%,T-8%);136(C-90%,T-24%);141(G-99%);149(A-5%,T-95%);223(G-5%,A-95%);
AMPL1890198	50(A-100%,T-5%);75(G-99%,T-5%);80(A-99%);108(A-7%,G-97%);127(T-99%);130(A-99%);132(C-5%,T-99%);160(G-99%);168(C-9%,T-99%);179(T-97%);181(G-96%);183(G-97%);187(A-97%);188(A-99%);192(C-99%,T-9%);197(C-99%);208(A-11%,G-95%);211(C-99%);219(G-99%);223(C-9%,A-99%);232(G-5%,A-99%);
AMPL1890199	40(A-57%,G-75%);56(T-99%);70(A-99%);76(T-99%);95(T-99%);96(C-99%);97(A-83%,T-43%);106(C-99%);168(C-99%);177(C-100%,T-8%);181(G-12%,A-99%);190(C-97%);192(A-9%,G-95%);199(G-99%);204(A-99%);
AMPL1890200	57(C-99%);89(A-8%,T-94%);91(G-88%,T-38%);99(C-8%,T-94%);124(A-50%,C-85%);126(A-6%,T-100%);141(C-96%,T-5%);155(C-84%,T-48%);157(C-6%,T-98%);200(C-10%,T-96%);
AMPL1890201	35(G-5%,A-95%);41(G-5%,T-100%);98(A-5%,C-96%);101(G-5%,T-95%);120(A-32%,G-90%);131(G-16%,C-100%);133(C-99%,T-8%);144(C-5%,T-100%);165(G-5%,A-100%);174(T-99%);
AMPL1890202	37(A-99%);38(A-5%,C-94%);41(A-9%,G-94%);43(G-5%,A-95%);52(G-99%);63(A-21%,C-98%);64(A-99%);65(A-10%,T-100%);75(A-9%,G-99%);87(C-5%,A-100%);93(A-10%,G-95%);94(G-100%,T-8%);97(C-100%,T-6%);99(G-8%,C-100%,T-6%);100(A-15%,G-95%);157(C-99%,T-8%);165(C-95%,T-6%);174(C-5%,T-95%);180(A-99%);199(T-98%);
AMPL1890203	69(C-5%,T-97%);76(C-97%,T-12%);89(G-99%);104(G-99%);106(C-99%,T-8%);107(A-8%,G-100%);146(A-99%);164(C-45%,G-86%);175(A-26%,T-93%);185(G-99%);203(C-68%,T-58%);
AMPL1890204	55(G-99%);56(A-98%,T-16%);66(C-25%,T-94%);68(A-8%,G-94%);102(A-8%,G-100%);103(C-99%);111(A-5%,C-99%);116(G-99%);121(G-99%);133(C-94%,T-8%);135(A-99%);140(A-22%,C-99%);167(A-100%,T-6%);188(A-5%,C-95%);
AMPL1890205	37(C-95%,T-6%);51(G-9%,C-99%);59(T-99%);62(C-10%,T-100%);81(C-100%,T-5%);100(C-100%,T-6%);114(A-6%,T-95%);139(C-5%,A-95%);145(A-42%,G-86%);154(C-10%,G-97%);174(C-95%,T-8%);185(G-99%);189(A-96%,T-6%);
AMPL1890206	77(T-99%);79(G-99%);81(A-13%,G-99%);112(A-99%);123(C-97%,T-18%);137(C-99%);141(G-86%,T-51%);146(G-34%,T-93%);153(T-99%);170(G-99%);176(A-13%,G-99%);187(T-99%);
AMPL1890207	36(C-6%,T-95%);56(T-99%);62(A-6%,C-97%);69(C-6%,G-97%);90(T-99%);121(C-5%,T-97%);122(A-14%,G-96%);123(C-97%,T-5%);145(C-99%);147(A-9%,G-99%);174(A-38%,C-94%);180(T-99%);187(A-6%,G-97%);218(T-96%);227(A-96%,T-14%);228(C-97%);
AMPL1890208	39(G-99%);40(T-99%);71(T-99%);95(C-99%);99(C-43%,T-87%);125(A-99%);131(C-97%,T-5%);155(A-13%,G-100%);172(G-13%,A-99%);181(A-11%,G-99%);
AMPL1890209	37(T-99%);38(A-6%,C-100%);46(T-99%);53(C-97%,T-6%);63(G-96%,T-6%);68(C-17%,T-97%);75(C-96%,T-29%);97(T-97%);107(C-99%);109(A-6%,C-100%);112(G-99%);116(A-8%,T-99%);132(A-5%,C-100%);140(C-99%);151(C-8%,A-97%);152(C-99%);167(A-99%);172(C-97%,T-10%);187(A-99%);189(C-9%,T-96%);
AMPL1890210	36(A-99%);43(T-99%);48(G-99%);73(G-13%,A-93%);80(G-74%,A-62%);133(G-7%,A-100%);144(C-99%);150(C-100%,T-7%);177(T-91%);178(G-91%);183(T-91%);218(C-7%,T-100%);
AMPL1890211	37(C-5%,T-100%);98(A-25%,G-91%);102(A-7%,T-96%);104(G-100%,A-5%);107(C-12%,T-100%);110(G-24%,A-96%);124(G-7%,T-96%);151(G-95%,T-7%);152(C-95%,T-7%);156(C-24%,A-88%,T-21%);215(C-99%);
AMPL1890212	42(A-5%,C-100%);52(C-15%,A-97%);56(A-6%,C-99%);60(G-5%,C-99%);62(A-99%);64(T-99%);74(C-97%,T-15%);75(A-9%,T-100%);87(G-8%,C-95%);94(A-16%,G-96%);103(C-97%,T-5%);136(T-99%);153(A-97%,T-5%);159(A-8%,T-99%);167(A-99%);169(A-99%);
AMPL1890213	69(G-99%);79(C-5%,T-95%);80(A-99%);115(C-99%);129(C-99%);142(C-8%,T-94%);147(A-56%,G-79%);151(C-10%,T-100%);197(C-99%);198(A-6%,G-100%);209(C-99%);
AMPL1890214	45(A-51%,T-74%);47(C-42%,T-82%);59(C-8%,T-95%);85(A-97%);100(G-97%);104(A-98%);116(T-97%);118(A-98%);130(A-6%,G-94%);132(C-18%,T-86%);140(C-51%,T-74%);148(G-98%);152(G-98%);160(C-100%,T-8%);218(G-98%);236(T-97%);239(T-98%);
AMPL1890216	44(A-5%,G-95%);62(G-15%,A-90%,T-14%);71(A-91%,T-19%);74(A-14%,C-98%);88(A-5%,C-95%);97(C-99%);115(T-99%);129(C-12%,T-99%);137(C-5%,T-96%);140(G-19%,A-91%);161(G-14%,A-99%);206(C-99%);209(T-99%);
AMPL1890217	50(G-10%,T-95%);55(G-98%);66(A-99%);78(C-98%);80(T-98%);84(T-99%);86(A-99%);87(C-5%,T-100%);93(G-98%);109(T-99%);114(A-99%);121(A-94%);127(C-9%,T-96%);150(C-8%,T-96%);164(A-99%);174(A-94%,T-9%);175(A-35%,G-91%);201(G-98%);208(A-98%);212(C-95%,T-6%);
AMPL1890218	54(T-99%);68(G-99%);77(C-100%,T-5%);101(A-5%,T-99%);106(C-5%,T-99%);107(G-5%,T-95%);108(A-5%,C-95%);109(G-18%,A-95%);112(A-100%,T-6%);113(C-95%,T-5%);114(G-5%,A-95%);117(C-99%);124(A-20%,G-96%);128(C-5%,G-100%);129(T-99%);133(C-99%,T-5%);136(G-99%,T-5%);142(C-20%,A-96%);151(G-18%,A-95%);158(A-99%,T-8%);161(C-94%,T-37%);162(C-99%,T-5%);163(G-5%,C-99%);173(G-18%,A-95%);187(A-99%);200(C-99%);208(C-9…
AMPL1890219	49(G-94%,T-6%);50(A-7%,T-94%);51(C-96%);84(G-99%);85(G-6%,A-94%);87(T-99%);93(G-97%);97(C-99%);102(A-6%,G-94%);103(C-99%);114(C-12%,T-97%);130(G-99%);135(G-7%,A-94%);145(G-10%,A-97%);147(G-97%);154(A-99%);171(G-97%);177(A-22%,T-90%);192(G-99%);204(A-81%,G-24%);
AMPL1890221	46(G-5%,A-95%);51(C-99%);62(G-5%,A-95%);83(G-99%);110(A-99%);119(G-5%,C-95%);143(G-5%,A-95%);161(C-95%,T-5%);164(C-8%,T-94%);170(G-8%,A-96%);176(G-5%,A-94%);177(G-91%,T-12%);182(C-5%,T-95%);201(C-64%,T-66%);212(C-5%,T-95%);213(C-6%,G-85%,T-14%);
AMPL1890222	49(A-100%,T-5%);50(G-5%,A-95%);66(C-9%,G-94%);68(A-5%,T-95%);69(G-9%,T-100%);71(G-99%);73(G-99%);83(A-98%);84(G-99%);85(C-91%,T-39%);129(G-99%,T-6%);131(A-74%,T-51%);132(A-28%,G-92%);133(G-6%,C-95%);171(C-6%,T-94%);175(T-96%);178(T-99%);183(C-99%);184(T-96%);194(A-9%,T-96%);207(C-49%,A-78%);217(C-99%);229(C-99%);
AMPL1890223	40(G-6%,A-95%);64(C-97%);84(T-97%);93(G-99%);104(A-24%,G-96%);124(A-99%);153(A-8%,C-99%);160(A-19%,G-95%);165(C-94%,T-27%);
AMPL1890224	38(A-8%,G-97%);92(C-34%,G-93%);146(C-12%,T-95%);151(C-7%,G-100%);159(C-11%,T-96%);162(C-99%);210(G-34%,C-97%);
AMPL1890225	53(T-99%);77(G-99%);120(C-99%);121(C-100%,T-8%);123(C-66%,T-63%);142(T-99%);190(A-99%);195(A-99%);196(C-53%,G-80%);205(C-99%);
AMPL1890227	60(C-25%,T-91%);67(C-5%,T-95%);70(G-99%);73(C-5%,G-5%,T-99%);89(A-5%,C-99%);100(T-99%);112(C-99%,T-5%);113(C-96%,T-8%);116(G-5%,A-95%);118(C-99%,T-9%);120(C-99%);124(C-99%);128(C-5%,G-6%,A-96%);131(C-8%,T-94%);138(A-99%);146(G-96%);147(A-95%,T-5%);155(G-5%,T-95%);168(T-99%);169(C-99%,T-5%);171(G-99%);189(C-91%,T-36%);190(G-99%);201(A-99%);
AMPL1890228	38(T-99%);71(C-6%,G-95%);79(G-18%,A-94%);81(A-77%,G-54%);85(A-99%,T-5%);122(C-96%,T-32%);139(A-99%);150(C-100%,T-5%);174(A-18%,G-97%);197(C-94%,T-18%);224(A-99%);225(C-99%);
AMPL1890229	49(A-99%);59(A-97%);81(A-82%,T-42%);106(T-99%);112(G-99%);122(G-99%);127(T-97%);131(A-100%,T-9%);139(T-99%);158(T-99%);200(A-99%);
AMPL1890230	42(C-99%);58(C-6%,G-94%);60(C-95%,T-5%);61(C-99%);62(A-12%,G-92%);91(A-5%,T-95%);103(T-99%);108(G-5%,A-95%);113(A-99%);118(T-99%);132(A-5%,C-95%);139(A-5%,G-95%);146(T-99%);148(A-69%,T-66%);152(G-99%);154(C-99%);155(A-21%,G-91%);156(A-8%,G-98%);157(G-5%,C-95%);160(T-99%);180(G-98%);184(A-99%);198(A-98%);205(A-6%,G-94%);212(A-99%);214(C-8%,A-98%);217(C-19%,T-95%);
AMPL1890231	88(C-95%,T-5%);92(C-99%);134(C-11%,T-99%);149(G-99%);155(C-6%,T-95%);161(C-6%,T-95%);163(A-6%,C-95%);182(G-62%,A-81%);211(C-20%,T-96%);226(G-95%,T-5%);229(C-14%,T-98%);237(G-8%,T-94%);
AMPL1890232	38(T-99%);46(A-95%,T-6%);49(G-99%);86(A-99%);91(A-5%,G-99%);115(A-95%,T-5%);117(G-18%,A-94%);123(A-99%);126(A-6%,G-95%);136(A-99%);137(A-5%,T-95%);140(T-97%);141(A-95%);150(A-18%,G-94%);152(C-6%,A-95%);159(G-100%,T-5%);161(A-9%,T-97%);
AMPL1890234	45(A-8%,G-94%);94(C-39%,T-92%);120(G-5%,A-100%);135(G-99%);139(C-99%);143(G-91%,C-18%);144(C-8%,A-94%);166(A-5%,G-95%);210(A-6%,G-95%);
AMPL1890235	43(T-99%);49(C-99%);62(C-99%);69(A-99%);93(C-96%,T-8%);97(A-7%,G-97%);106(C-58%,T-71%);196(A-99%);199(G-5%,C-99%);
AMPL1890236	42(A-100%,T-5%);50(C-5%,T-95%);74(T-99%);82(G-8%,T-95%);85(C-96%,T-11%);90(T-99%);102(A-5%,T-100%);107(A-98%,T-20%);114(C-5%,T-100%);120(C-95%,T-5%);125(C-95%,T-5%);128(C-99%,T-9%);140(A-99%);141(G-99%);146(G-99%);167(A-99%);191(A-95%,T-8%);202(C-10%,T-100%);
AMPL1890237	46(A-99%);52(A-7%,C-100%);73(A-70%,G-61%);85(T-99%);127(G-95%,T-5%);137(C-24%,T-96%);144(C-88%,A-38%);190(C-99%);218(G-99%);
AMPL1890238	52(C-98%);54(A-99%);57(A-78%,T-60%);76(C-98%,T-11%);83(A-99%);95(T-99%);110(A-99%);112(C-95%,T-5%);125(T-99%);137(G-98%,T-8%);139(A-75%,T-62%);158(A-99%);160(C-99%);167(G-99%);172(C-59%,G-79%);180(T-98%);186(T-99%);
AMPL1890239	46(A-99%);52(G-7%,A-99%);75(G-99%);83(C-10%,T-93%);102(G-99%);130(A-12%,T-94%);132(G-97%);170(C-99%);185(G-99%);199(G-83%,A-33%);212(C-99%);221(C-99%);234(A-99%);
AMPL1890240	82(C-10%,T-100%);83(G-14%,A-100%);102(C-69%,T-95%);131(C-6%,T-100%);149(A-10%,G-100%);163(C-100%,T-62%);179(G-100%,T-62%);206(A-62%,G-100%);212(G-57%,T-95%);232(T-99%);236(G-6%,A-100%);
AMPL1890241	36(T-99%);69(C-5%,G-95%);90(A-5%,G-95%);119(C-5%,T-95%);121(G-5%,C-95%);125(A-99%);134(C-78%,T-48%);141(A-99%);145(C-99%);159(C-99%);165(G-95%,T-5%);168(C-5%,T-95%);169(C-95%,T-5%);170(A-5%,G-100%);195(A-94%,T-8%);211(C-11%,G-100%);223(C-46%,T-85%);
AMPL1890242	40(T-97%);50(A-99%);65(G-99%);72(C-99%);73(G-63%,T-66%);81(G-99%);120(C-99%);128(T-97%);150(A-99%);158(T-99%);164(G-97%);166(C-99%);167(G-99%);171(C-99%,T-7%);173(C-99%);215(A-99%);218(A-97%);219(T-97%);
AMPL1890243	43(C-99%,T-6%);46(C-99%);53(C-12%,G-96%);62(C-99%);63(G-98%);69(A-8%,T-99%);73(G-95%,T-5%);74(G-99%);90(A-5%,G-95%);97(G-5%,A-95%);108(G-99%);132(G-99%);161(C-95%,T-20%);174(A-6%,C-100%);175(A-99%);179(A-98%,T-6%);182(G-99%);189(C-99%);194(G-8%,A-99%);195(C-18%,T-95%);211(A-5%,G-95%);
AMPL1890244	80(G-99%);83(A-29%,T-94%);154(C-9%,T-94%);157(C-50%,T-80%);185(G-51%,A-80%);206(C-96%,T-5%);207(C-100%,T-5%);218(G-24%,A-95%);222(A-94%,T-9%);
AMPL1890245	41(G-5%,T-99%);45(G-89%,T-38%);46(C-89%,T-38%);48(G-6%,A-99%);66(G-20%,A-95%);69(A-99%);70(A-99%);76(G-20%,A-95%);84(G-96%);92(A-95%);96(A-99%);98(G-9%,A-94%);102(G-95%,T-8%);112(G-94%,T-9%);116(G-96%);132(C-78%,A-48%);206(A-21%,T-91%);221(C-98%,T-10%);
AMPL1890246	114(T-96%);117(C-21%,T-98%);121(T-96%);141(G-8%,T-94%);169(G-18%,A-98%);182(A-8%,T-100%);187(G-98%);200(G-96%);232(C-95%,T-5%);
AMPL1890247	60(A-97%,T-14%);74(T-99%);80(A-99%);131(C-97%);161(C-14%,T-96%);177(A-12%,G-93%);
AMPL1890248	60(A-99%);95(C-96%,T-5%);96(G-67%,A-63%);97(A-99%);180(A-8%,C-99%);190(G-83%,C-47%);192(G-18%,A-93%);204(G-9%,T-99%);205(C-22%,A-95%);210(G-20%,C-93%);
AMPL1890249	65(T-98%);69(C-92%,T-15%);89(G-98%);93(A-95%,G-18%);104(G-91%,T-17%);109(A-9%,G-98%);126(G-91%,A-23%);132(C-98%,T-9%);154(G-11%,C-95%);155(C-98%,T-9%);170(C-98%);174(A-98%);178(A-98%);189(A-94%,T-20%);194(G-98%);199(A-12%,C-95%);218(A-20%,G-94%);
AMPL1890250	60(C-99%,T-5%);61(T-97%);62(C-97%);98(A-97%);110(C-100%,T-11%);115(G-99%);119(C-11%,A-96%);122(G-11%,A-96%);133(T-99%);148(A-5%,G-100%);153(A-5%,T-100%);156(T-99%);168(C-23%,T-95%);178(C-99%);
AMPL1890253	50(C-97%,T-5%);51(C-92%,T-10%);52(A-5%,G-97%);70(G-99%);77(C-5%,T-97%);99(C-5%,A-95%);102(C-95%,T-5%);103(G-5%,A-95%);108(T-99%);113(C-63%,T-70%);144(G-5%,A-95%);172(A-6%,G-95%);184(A-63%,T-70%);185(G-6%,T-95%);
AMPL1890254	36(G-97%);57(T-99%);72(A-96%,G-16%);99(C-30%,A-88%);100(C-97%);132(C-97%);139(C-99%,T-6%);145(C-97%);146(G-97%);187(C-99%);190(G-6%,A-96%);225(C-99%);228(A-97%);
AMPL1890255	81(C-96%,T-11%);131(C-100%,T-11%);140(T-99%);141(A-97%,G-19%);174(C-32%,T-93%);176(G-99%);183(G-99%);211(C-11%,A-96%);213(G-7%,A-100%);218(C-9%,T-97%);
AMPL1890256	50(A-96%);60(A-96%);61(A-30%,T-91%);89(G-99%);99(G-99%);100(T-99%);106(C-95%,T-32%);114(G-99%);123(A-5%,G-95%);128(T-96%);157(A-96%);177(A-5%,T-95%);186(A-99%);197(G-10%,A-100%);213(G-8%,A-99%);218(C-95%,T-33%);
AMPL1890257	52(C-9%,T-94%);79(A-99%);80(C-99%);136(C-99%);137(G-61%,A-66%);150(C-94%,T-9%);156(G-9%,T-94%);178(G-95%,T-5%);186(C-99%);187(A-11%,G-94%);
AMPL1890258	50(A-100%,T-5%);57(G-100%,T-9%);58(A-5%,T-100%);61(C-9%,A-100%,T-5%);63(A-8%,G-100%);68(C-96%,T-70%);69(A-5%,G-100%);70(A-8%,G-100%);79(C-5%,T-100%);82(A-5%,G-100%);87(A-8%,G-100%);89(A-98%,T-8%);98(A-49%,G-100%);137(C-100%,T-62%);141(C-100%,T-6%);144(A-100%,T-5%);161(A-100%,T-29%);168(A-100%,T-5%);171(C-62%,T-100%);187(A-8%,G-100%);193(C-100%,T-5%);204(C-100%,T-65%);205(A-8%,G-98%);207(G-98%,T-1…
AMPL1890259	43(A-37%,G-89%);45(A-14%,T-97%);56(C-99%);107(G-9%,A-97%);127(C-99%);134(A-14%,G-96%);136(C-96%,T-14%);140(A-5%,C-96%);144(A-96%,T-16%);145(C-5%,G-97%);169(G-99%);192(G-99%);200(C-8%,G-99%);207(C-95%,T-7%);211(A-9%,G-99%);
AMPL1890260	40(C-7%,T-95%);44(C-5%,T-95%);49(A-95%,T-7%);58(G-18%,T-95%);59(G-7%,A-95%);71(C-99%);81(C-93%,T-7%);82(C-97%,T-5%);92(A-7%,G-95%);102(A-96%);103(A-95%,T-8%);108(C-99%);118(G-7%,T-97%);120(C-96%,T-5%);121(G-95%,T-7%);127(G-99%);185(C-99%);187(A-7%,T-95%);189(G-99%);190(T-97%);
AMPL1890261	44(T-99%);47(A-16%,C-94%);66(C-9%,T-94%);74(G-99%);87(C-99%);97(C-99%);98(G-62%,A-72%);101(C-95%,T-6%);106(A-5%,C-98%);129(A-9%,G-94%);133(C-9%,T-94%);136(A-99%);149(G-5%,A-95%);152(G-9%,A-94%);155(A-99%);169(C-5%,T-100%);178(C-99%);184(T-99%);208(A-6%,T-95%);235(G-99%);
AMPL1890262	36(A-97%);43(A-18%,G-95%);62(T-97%);65(T-99%);70(A-99%);75(C-79%,T-35%);76(G-97%);108(C-97%);124(A-5%,G-95%);131(C-9%,T-95%);145(T-95%);156(G-97%);163(C-99%);187(G-99%);188(T-96%);189(G-97%);193(A-99%);228(C-97%);229(C-97%);232(A-97%);
AMPL1890263	61(C-5%,T-95%);99(C-99%);108(T-99%);109(G-24%,A-94%);130(C-95%,T-5%);158(T-99%);159(T-99%);160(G-72%,T-55%);161(A-99%);170(A-41%,G-88%);196(G-5%,A-95%);201(G-5%,C-95%);220(C-95%,T-5%);
AMPL1890264	57(C-99%);58(C-97%);59(T-97%);87(C-95%,T-8%);122(T-99%);125(C-99%);134(A-99%);145(A-96%);147(G-30%,A-79%);152(A-99%,T-5%);153(C-97%);154(T-97%);195(A-30%,T-91%);199(A-5%,G-97%);225(C-66%,T-46%);
AMPL1890265	44(A-96%);58(C-99%);85(T-99%);88(G-99%);101(C-46%,T-71%);105(C-6%,T-98%);108(C-92%,T-16%);117(C-99%);128(C-99%);137(C-48%,T-70%);138(A-5%,G-98%);164(C-24%,T-86%);165(G-99%);194(C-96%);
AMPL1890266	37(G-8%,A-95%);41(C-98%,T-12%);49(G-95%,T-5%);53(A-60%,G-66%);54(A-5%,G-95%);60(C-11%,T-99%);65(G-99%);66(A-5%,G-98%);73(A-5%,G-98%);78(C-94%,T-19%);81(A-9%,T-94%);86(C-95%,T-5%);87(G-6%,A-95%);88(C-95%,T-5%);89(G-5%,A-95%);93(C-5%,T-95%);99(C-95%);116(G-6%,A-98%);123(C-95%,T-5%);130(A-5%,G-95%);133(C-98%,T-5%);135(C-61%,T-60%);138(C-8%,T-94%);141(C-99%,T-10%);150(A-98%);151(C-98%,T-9%);153(G-95%…
AMPL1890267	40(T-99%);45(G-99%);48(C-99%);54(A-82%,G-51%);55(A-38%,G-91%);62(C-99%);70(A-99%);71(T-99%);76(A-99%);81(G-99%);88(G-99%);90(G-99%);92(A-99%);103(A-99%);107(A-99%);109(T-99%);110(G-99%);113(A-8%,T-100%);115(G-99%);121(T-99%);130(A-99%);132(C-96%,T-11%);138(C-99%);140(C-99%);157(G-14%,A-97%);160(G-5%,C-99%);165(A-99%);168(C-99%);173(G-99%,T-8%);175(G-99%);180(A-99%);184(T-99%);187(A-8%,C-95%);189(…
AMPL1890268	41(G-5%,A-94%);46(A-99%);60(C-59%,T-69%);70(C-98%,T-5%);71(A-5%,G-88%,T-31%);77(C-5%,T-99%);84(C-99%);89(G-5%,A-95%);92(A-8%,G-99%);94(G-8%,A-94%);104(G-99%);108(C-40%,T-84%);111(A-99%);121(A-30%,G-94%);123(C-98%,T-9%);130(A-99%);131(G-6%,C-94%);143(G-46%,A-78%);168(A-5%,G-95%);175(G-25%,T-94%);203(G-6%,A-96%);205(C-95%,T-5%);206(C-99%);210(T-99%);
AMPL1890269	43(G-99%);55(G-89%,T-33%);61(G-99%);66(A-12%,G-97%);71(A-5%,G-99%);94(A-38%,G-92%);115(T-99%);146(G-33%,A-89%);156(C-99%);157(A-13%,G-97%);181(A-5%,T-99%);212(A-99%);213(A-33%,G-88%);227(T-99%);
AMPL1890270	62(T-99%);82(A-99%);99(G-96%);107(C-72%,T-39%);113(G-97%);115(C-97%);177(G-68%,A-43%);192(C-99%);201(C-9%,T-97%);225(C-99%);
AMPL1890271	47(G-11%,A-98%);49(A-22%,C-96%);51(A-5%,G-95%);69(C-96%);70(A-14%,G-94%);75(C-98%,T-11%);78(A-99%);80(A-18%,G-88%);87(C-99%);89(G-6%,A-94%);95(A-5%,T-95%);103(A-9%,G-96%);120(C-98%,T-11%);127(A-5%,G-99%);128(A-8%,T-98%);139(A-6%,G-99%);144(C-46%,T-85%);157(A-5%,G-95%);194(C-64%,A-72%);195(C-99%);202(C-99%,T-6%);213(G-99%);216(G-5%,A-94%);218(C-11%,G-6%,A-91%);222(C-5%,T-95%);223(A-11%,G-98%);226(…
AMPL1890272	37(A-99%);52(A-36%,G-83%);56(G-99%);57(C-6%,T-100%);65(C-7%,T-99%);68(G-99%);101(A-99%);150(G-97%);151(A-97%);195(C-99%);197(A-6%,G-100%);213(G-99%);225(C-97%,T-10%);
AMPL1890273	36(C-99%,T-8%);74(A-12%,T-93%);84(C-69%,T-61%);109(A-69%,G-60%);128(G-24%,A-91%);190(A-7%,G-99%);191(C-91%,T-24%);192(C-99%);199(G-99%);
AMPL1890274	39(T-99%);41(C-95%,T-20%);51(A-99%);56(A-9%,T-100%);67(C-99%);68(C-99%);70(C-51%,T-75%);84(T-97%);86(C-33%,G-89%);87(C-99%);98(A-8%,G-99%);110(T-99%);117(G-99%);141(T-99%);172(C-8%,G-96%);185(G-32%,A-89%);186(A-97%);199(C-95%,T-7%);209(T-99%);
AMPL1890275	47(T-96%);51(A-8%,G-100%);76(G-94%,A-11%);104(A-5%,G-94%);107(C-100%,T-8%);112(C-99%,A-9%);124(C-94%,T-12%);125(A-94%,G-14%);133(G-100%,T-5%);140(C-99%);156(C-100%,T-5%);160(C-6%,G-100%);163(G-24%,A-96%);167(G-8%);174(G-6%,C-100%);180(T-99%);182(A-5%,G-95%);194(C-14%,T-99%);214(A-94%,T-11%);
AMPL1890277	45(C-16%,T-89%);122(A-9%,G-92%,T-6%);127(G-16%,A-89%);129(G-98%);131(C-95%,T-11%);132(G-99%);135(C-94%,T-8%);137(C-99%);146(G-8%,A-94%);158(T-99%);159(C-100%,T-5%);160(A-16%,G-92%);166(A-32%,G-55%,T-40%);167(C-98%);168(A-99%);169(G-98%,T-8%);175(A-98%);
AMPL1890278	43(C-98%,T-22%);51(A-5%,G-100%);59(G-99%);61(A-6%,G-100%);65(A-95%,T-5%);85(A-5%,G-95%);88(C-96%,T-5%);89(G-99%);91(C-90%,T-30%);95(G-10%,C-95%);116(A-94%,T-8%);125(A-5%,G-96%);172(A-8%,G-94%);176(A-5%,G-95%);177(T-96%);184(G-5%,A-95%);207(A-8%,G-100%);
AMPL1890279	60(G-96%);76(C-99%);83(C-97%);98(G-99%);103(G-6%,C-95%);115(A-6%,C-96%);118(A-6%,G-95%);127(A-99%);131(A-66%,G-59%);144(G-6%,A-96%);168(C-96%,T-13%);174(C-99%,T-9%);177(T-99%);187(G-6%,A-95%);199(C-100%,T-5%);204(G-96%,C-13%);205(T-99%);228(G-95%,T-6%);
AMPL1890280	42(G-99%);58(G-98%);78(A-99%);87(A-15%,G-94%);90(A-28%,G-94%);92(A-100%,T-5%);96(C-96%,T-15%);99(A-22%,T-96%);102(T-99%);106(C-99%);108(G-11%,C-92%);113(C-94%,T-8%);116(C-99%);118(G-99%);120(C-6%,G-95%);132(A-5%,G-99%);140(C-98%);141(A-30%,G-88%);145(C-5%,T-99%);147(A-12%,G-92%);150(A-99%);155(A-21%,G-96%);156(A-98%);162(A-5%,C-95%);187(G-96%,T-8%);193(A-98%);197(C-98%);206(A-96%);210(G-98%);
AMPL1890281	43(C-8%,T-94%);46(C-99%);50(C-99%);68(A-79%,C-56%);77(T-96%);83(C-94%,T-15%);92(T-99%);132(G-99%);133(C-99%);136(C-100%,T-5%);140(A-5%,T-96%);153(G-99%);175(C-99%);188(C-96%);189(A-98%);193(G-99%);
AMPL1890282	62(A-99%);66(C-32%,T-82%);74(G-32%,A-82%);77(G-99%);91(C-97%);101(G-96%);110(G-5%,A-96%);122(A-27%,G-82%);125(T-96%);155(T-97%);164(T-99%);168(G-97%);184(C-100%,T-6%);226(A-99%);232(A-6%,C-96%);236(C-5%,T-95%);
AMPL1890283	87(G-8%,A-94%);123(C-5%,G-99%);136(A-24%,C-97%);138(G-5%,A-95%);145(G-95%,T-5%);147(C-99%,T-5%);156(T-99%);162(C-6%,G-95%);163(T-99%);167(C-99%);168(A-9%,G-94%);176(G-99%);182(C-99%,T-6%);187(G-5%,A-99%);198(A-97%,G-6%,T-13%);200(G-90%);212(A-100%,T-6%);
AMPL1890284	42(T-99%);63(A-95%,T-5%);69(G-6%,A-95%);79(C-99%);85(G-84%,A-32%);90(T-99%);98(T-98%);120(C-95%,T-6%);131(C-99%);168(T-99%);204(C-95%,T-6%);231(G-5%,A-95%);
AMPL1890285	50(A-6%,G-95%);58(G-20%,T-100%);65(T-99%);70(T-99%);71(G-99%);91(C-99%,T-14%);96(C-100%,T-22%);101(A-99%);149(G-99%);167(G-5%,A-95%);169(G-95%,T-5%);177(G-95%,T-5%);183(C-99%);198(A-5%,G-96%);206(A-99%);215(A-99%);224(C-99%);
AMPL1890286	39(A-99%);43(A-99%,T-5%);50(G-99%);52(C-99%);53(C-95%,T-5%);70(C-8%,A-99%);92(G-99%);98(A-99%);111(A-10%,C-99%);122(A-95%,T-5%);147(G-25%,T-86%);149(C-99%,T-5%);162(C-94%,T-10%);167(C-5%,G-95%);172(A-18%,G-92%);173(C-99%);181(C-99%);191(C-29%,G-94%);213(A-85%,T-30%);224(A-18%,C-92%);
AMPL1890287	36(G-60%,T-79%);39(A-6%,G-100%);43(A-9%,C-98%);49(C-98%,T-9%);50(G-12%,A-96%);52(C-100%,T-6%);63(A-18%,G-100%);71(C-100%,T-19%);72(A-8%,G-100%);73(A-18%,G-100%);76(A-5%,G-100%);78(G-5%,A-95%);88(C-18%,A-100%);92(G-16%,C-100%);93(A-24%,T-100%);99(C-18%,T-100%);101(G-5%,A-100%);103(A-24%,G-100%);108(G-100%,T-18%);117(C-95%,T-5%);119(C-18%,A-100%);126(G-18%,C-100%);130(A-18%,G-100%);131(G-12%,A-96%)…
AMPL1890288	46(C-99%);53(C-5%,T-100%);54(A-16%,G-89%);57(G-99%);60(A-99%);84(G-75%,A-55%);89(C-6%,A-95%);105(C-5%,T-95%);111(A-100%,T-5%);152(G-6%,A-94%);170(A-5%,G-95%);172(C-42%,T-88%);180(A-5%,T-95%);
AMPL1890289	37(C-8%,T-99%);43(A-97%);74(C-100%,T-5%);85(A-97%);87(G-97%);90(G-15%,T-97%);95(G-9%,A-99%);111(A-97%);120(C-6%,A-99%);129(T-97%);181(G-97%,T-15%);187(C-95%,T-28%);214(C-95%,T-5%);229(G-97%);
AMPL1890290	56(G-20%,C-95%);69(G-97%);71(C-61%,T-6%);75(C-99%);77(G-10%,C-96%);78(T-99%);79(G-29%,C-90%);81(C-5%,G-92%);101(T-99%);110(A-5%,C-95%);171(A-99%);190(C-99%);192(C-99%);195(C-99%);196(G-5%,A-95%);200(A-99%);
AMPL1890291	39(C-99%);62(C-95%,T-5%);66(C-57%,T-82%);69(T-95%);75(C-6%,T-96%);110(G-98%);129(A-5%,C-94%);139(A-99%);162(C-99%);166(T-99%);181(A-95%,T-5%);
AMPL1890292	44(C-51%,A-89%);74(C-97%,T-14%);83(G-16%,A-97%);97(C-9%,T-99%);99(C-100%,T-11%);139(T-99%);154(G-7%,A-99%);161(C-93%,T-45%);176(T-99%);201(A-5%,G-99%);
AMPL1890294	40(C-37%,T-89%);47(A-5%,C-97%);55(G-99%);81(A-99%);84(G-52%,T-72%);101(A-11%,G-100%);118(G-99%);129(G-99%);140(C-7%,T-93%);141(T-99%);189(G-99%);191(A-99%);195(G-36%,A-83%);
AMPL1890295	53(C-5%,T-99%);108(G-11%,C-97%,T-6%);147(A-8%,C-99%);148(C-95%,T-5%);149(A-96%,C-5%,G-22%);164(C-5%,T-100%);167(C-99%);172(C-99%,T-9%);174(A-10%,G-95%);178(C-99%);183(C-5%,T-99%);
AMPL1890296	38(C-99%);41(A-16%,G-94%);52(C-99%);53(A-99%);56(A-73%,T-48%);60(T-99%);65(A-94%,T-9%);66(T-99%);69(A-6%,C-99%);117(T-97%);123(G-99%);132(G-99%);133(G-99%);151(C-5%,A-99%);155(C-99%);161(G-99%);177(G-99%);186(A-99%);187(A-5%,G-99%);203(T-97%);207(G-99%);210(A-99%);212(T-99%);216(A-6%,G-97%);217(T-99%);222(G-99%);
AMPL1890297	68(T-99%);75(T-99%);78(A-99%);81(A-8%,C-100%);85(A-82%,T-30%);88(C-99%);99(C-100%,T-8%);112(C-99%);113(G-97%);135(A-82%,T-30%);147(C-99%);167(A-24%,G-86%);175(G-99%);176(T-99%);
AMPL1890298	54(G-5%,T-95%);101(A-99%);132(G-54%,A-68%);133(C-5%,T-95%);165(T-99%);185(G-5%,A-95%);
AMPL1890299	43(T-99%);82(C-10%,T-97%);114(C-94%,T-7%);163(G-99%);170(T-99%);174(C-99%);182(T-99%);195(A-46%,T-77%);208(G-6%,A-100%);210(C-97%,T-10%);211(A-97%);212(C-99%);219(A-99%);
AMPL1890300	36(C-35%,T-100%);47(C-11%,G-100%);61(A-42%,G-29%,T-100%);69(G-5%,A-95%);147(G-6%,A-99%);148(A-15%,C-76%,T-78%);151(A-6%,C-95%);159(A-39%,C-100%);164(C-5%,G-100%);174(G-8%,A-99%);196(A-8%,T-100%);211(A-14%,C-9%,G-100%);224(G-9%,A-100%);226(A-16%,G-94%);228(A-9%,T-100%);
AMPL1890301	49(C-99%);60(A-9%,G-99%);63(G-99%);66(C-97%);79(T-99%);85(C-99%);141(C-66%,G-45%);174(G-99%);217(G-7%,A-97%);219(G-99%);
AMPL1890302	81(T-99%);94(A-99%);102(G-67%,A-59%);122(C-97%);137(G-67%,A-59%);185(A-99%);190(G-11%,A-99%);
AMPL1890303	69(A-99%);84(C-95%,T-5%);124(C-76%,T-55%);125(A-5%,G-99%);131(T-99%);216(T-99%);
AMPL1890304	45(C-99%);107(G-17%,A-95%);115(C-96%,T-16%);123(T-99%);125(C-18%,G-92%);132(C-99%);172(A-99%);
AMPL1890305	53(A-99%);63(C-97%);122(C-97%);124(A-99%);126(G-8%,T-100%);150(C-97%,T-5%);154(A-61%,C-68%);166(C-99%);171(T-99%);196(C-99%);203(A-31%,G-94%);208(G-8%,C-100%);
AMPL1890306	67(A-6%,C-97%);86(C-5%,G-95%);89(C-6%,T-99%);99(G-97%,T-20%);113(C-97%);115(C-99%);116(C-5%,T-95%);146(G-99%,T-6%);183(G-5%,A-96%);225(C-5%,A-100%);
AMPL1890307	43(A-49%,G-78%);46(A-5%,G-95%);108(C-5%,A-95%);166(A-16%,G-98%);180(A-69%,G-57%);190(C-14%,T-91%);191(A-6%,G-95%);196(C-99%);197(G-8%,T-94%);234(G-5%,A-96%);236(C-99%);
AMPL1890308	61(A-96%);83(G-99%);90(G-31%,A-89%);104(A-24%,T-96%);119(G-99%);125(G-99%);130(T-99%);159(G-10%,A-96%);168(G-97%);169(A-24%,T-94%);205(A-10%,C-34%,G-49%);
AMPL1890309	38(A-95%,T-5%);46(G-20%,C-84%,T-9%);50(G-19%,A-89%);60(C-99%);77(G-99%);78(A-14%,C-94%);81(A-5%,T-95%);88(C-95%,T-11%);109(C-99%);110(C-100%,T-8%);118(C-5%,A-95%);126(A-10%,G-100%);135(G-5%,T-95%);158(A-14%,G-94%);160(A-8%,G-100%);177(A-8%,T-94%);182(G-100%,T-5%);189(T-98%);
AMPL1890310	45(G-97%);48(C-97%);60(G-94%,A-14%);63(A-97%);67(G-100%,T-5%);81(G-5%,A-96%);82(T-97%);107(G-6%,A-100%);110(C-96%,T-5%);111(A-6%,G-100%);113(G-97%);123(C-99%);136(T-99%);138(A-97%);140(G-97%);143(C-97%);148(T-99%);170(A-97%);181(G-97%);183(G-6%,A-99%);188(C-97%);201(G-5%,A-100%);218(T-99%);
AMPL1890311	51(C-11%,T-94%);81(G-9%,A-99%);99(C-99%);128(C-5%,T-95%);131(A-5%,C-95%);132(A-10%,T-100%);162(G-5%,A-95%);169(G-22%,C-92%);178(G-94%,A-10%);184(C-5%,T-95%);
AMPL1890312	39(A-6%,G-95%);40(A-41%,T-94%);55(T-99%);56(A-99%);61(G-99%);75(A-99%,T-8%);91(C-8%,A-94%);109(A-5%,G-100%);117(G-99%);179(A-34%,T-89%);196(C-94%,T-8%);201(C-6%,G-98%);207(C-100%,T-9%);238(A-99%);
AMPL1890313	46(A-11%,G-97%);64(G-9%,A-96%);78(A-99%);109(C-7%,T-96%);123(G-7%,A-96%);139(G-99%);145(A-99%);
AMPL1890314	62(A-6%,T-99%);95(A-24%,C-99%);109(T-99%);126(C-96%);132(C-96%);192(C-99%,T-10%);193(C-8%,T-99%);226(C-96%);
AMPL1890315	73(G-99%,T-5%);74(A-5%,G-95%);77(C-95%,T-14%);83(A-5%,C-99%);116(C-100%,T-10%);123(G-96%);125(C-5%,G-92%);127(A-97%);131(A-95%,T-5%);135(A-97%);138(G-5%,A-95%);141(A-97%);142(G-95%,T-14%);144(A-61%,G-62%);154(T-97%);167(A-5%,G-100%);222(C-96%);
AMPL1890316	78(C-74%,T-55%);92(T-99%);99(C-99%,T-5%);153(G-99%);209(T-99%);226(G-99%);233(T-99%);236(G-96%);
AMPL1890317	42(A-14%,G-96%);71(T-99%);75(G-98%);81(G-98%);111(C-99%);113(G-34%,T-91%);154(G-11%,T-94%);156(G-11%,A-94%);158(C-5%,T-100%);171(A-11%,G-99%);178(C-98%,T-12%);180(G-95%,T-5%);201(C-90%,T-10%);213(A-21%,G-99%);222(T-99%);232(A-95%,T-5%);246(G-99%);
AMPL1890318	60(C-96%);61(G-5%,A-95%);66(A-99%);80(C-95%,T-5%);84(C-11%,T-97%);89(C-100%,T-6%);93(G-5%,A-95%);109(C-100%,T-5%);117(C-99%);144(A-95%,T-5%);177(A-30%,G-95%);190(G-99%);194(T-99%);223(A-97%,T-6%);232(C-5%,T-95%);233(C-5%,A-95%);237(G-5%,A-97%);
AMPL1890320	60(A-98%);68(C-98%,T-19%);82(G-71%,C-62%);85(C-5%,T-95%);102(C-95%,T-5%);111(T-99%);139(G-6%,A-94%);140(G-10%,T-95%);171(A-82%,C-35%);
AMPL1890321	55(A-99%);56(C-99%,T-8%);64(C-99%);75(A-11%,G-97%);91(G-99%);94(C-10%,T-96%);100(A-24%,T-88%);154(T-99%);160(C-99%);194(G-7%,A-97%);196(G-99%);221(C-97%,T-8%);229(A-38%,G-85%);230(C-97%);231(A-6%,G-100%);
AMPL1890322	45(A-99%);49(G-6%,T-95%);52(A-22%,T-94%);64(A-5%,T-98%);82(C-94%,T-8%);99(A-100%,T-8%);102(A-24%,G-91%);175(A-95%,T-5%);185(C-8%,G-94%);189(G-5%,A-95%);202(A-95%,T-5%);220(C-44%,A-74%,T-8%);230(G-6%,A-95%);
AMPL1890323	50(G-99%);59(A-99%);101(C-36%,G-81%);147(T-99%);148(C-9%,T-96%);149(G-99%);186(C-6%,T-95%);192(T-99%);193(C-8%,G-100%);197(A-9%,G-94%);
AMPL1890324	41(A-8%,C-62%);47(C-99%);74(C-97%,T-7%);97(A-99%);107(T-99%);125(A-12%,C-99%);126(C-71%,T-45%);132(A-99%);135(C-99%);144(C-100%,T-5%);171(C-47%,A-70%);172(T-99%);178(A-99%);194(C-99%);195(A-71%,T-45%);204(G-45%,A-71%);211(G-63%,A-54%);214(G-12%,A-99%);
AMPL1890325	46(A-5%,G-97%);49(G-34%,T-89%);61(G-96%);94(G-8%,A-95%);112(G-99%);143(C-99%);148(G-96%);160(C-8%,T-95%);164(C-5%,T-96%);170(G-61%,A-80%);192(T-99%);208(C-6%,T-96%);
AMPL1890326	42(G-99%);102(C-97%,T-7%);128(A-61%,T-55%);162(T-99%);182(G-99%);211(C-97%,T-5%);
AMPL1890327	40(C-7%,A-100%);47(A-96%,T-11%);85(C-93%,T-23%);88(A-97%);89(C-99%);96(C-99%);130(A-97%);131(A-99%);134(A-100%,C-15%);135(G-99%);159(G-23%,C-91%);161(T-99%);184(C-93%,T-23%);193(G-99%);212(C-93%,T-23%);214(T-99%);215(G-99%);222(C-99%);224(A-97%);
AMPL1890328	39(C-5%,T-95%);72(A-95%,T-10%);74(T-99%);98(A-6%,C-39%,G-85%);109(C-5%,G-96%);110(A-9%,C-98%);123(G-5%,C-95%);157(G-99%);187(A-5%,G-100%);200(T-96%);215(C-8%,A-94%);223(T-94%);225(A-98%);227(T-99%);
AMPL1890329	58(C-99%,T-9%);60(G-99%);72(A-13%,G-92%);73(A-6%,T-95%);104(G-5%,A-95%);114(C-95%,T-5%);117(A-5%,C-100%);125(C-99%);137(C-95%,T-5%);138(G-6%,A-95%);139(G-8%,T-94%);140(C-99%);141(C-99%);171(A-5%,C-95%);178(G-8%,A-100%);209(C-99%);226(G-5%,A-95%);
AMPL1890331	48(C-45%,T-100%);66(G-71%,T-100%);67(G-100%,A-90%);68(C-99%);76(C-95%,G-25%,T-90%);80(C-100%,T-14%);99(A-6%,T-100%);101(C-5%,G-100%);112(A-5%,G-100%);120(A-100%,T-28%);135(A-99%);142(C-64%,A-100%);144(C-95%,T-95%);145(A-11%,G-100%);152(C-100%,T-15%);159(A-100%,T-64%);165(G-5%,C-100%);178(A-99%);179(G-81%,T-99%);186(A-99%);195(C-5%,T-100%);198(C-5%,A-100%);210(A-100%,G-90%);224(A-5%,G-100%);226(C-…
AMPL1890332	45(C-99%);51(A-58%,G-76%);52(G-5%,T-95%);59(C-99%);68(C-94%);74(A-99%);77(G-99%);78(A-99%);93(G-5%,A-95%);97(A-5%,G-100%);105(A-99%);123(A-16%,G-100%);126(A-6%,G-95%);134(C-96%,T-28%);135(G-99%);167(G-99%);168(C-99%);169(A-6%,G-95%);171(G-99%);172(C-5%,A-95%);198(A-89%,T-43%);199(G-5%,A-95%);211(C-96%,T-28%);212(C-96%,A-28%);213(C-28%,T-96%);
AMPL1890334	38(G-99%);41(A-99%);44(C-99%);45(T-99%);59(A-83%,G-25%);83(A-25%,T-83%);89(G-97%);111(A-5%,G-99%);165(G-97%);166(G-96%);201(C-97%);
AMPL1890335	51(G-5%,A-95%);55(T-99%);103(G-25%,A-91%);117(A-15%,G-99%);142(T-99%);144(C-92%,T-15%);149(T-99%);161(A-99%);162(T-99%);187(G-99%);189(A-8%,G-94%);190(A-99%);
AMPL1890336	79(C-5%,T-99%);85(G-99%);118(A-99%);178(G-13%,C-97%);
AMPL1890337	45(G-99%);89(G-5%,C-93%);102(G-8%,T-93%);105(C-95%,G-5%);115(C-99%);117(A-93%,G-8%);150(G-99%);167(A-11%,C-99%);177(A-97%);192(C-5%,T-96%);195(A-5%,G-100%);197(C-24%,G-91%);205(C-99%);216(A-97%,T-8%);220(C-99%);
AMPL1890338	55(C-94%,T-9%);58(C-99%);60(C-15%,T-99%);65(T-95%);69(C-9%,A-94%);70(A-9%,T-94%);71(C-99%);76(A-9%,G-94%);140(C-6%,T-95%);167(G-6%,A-98%);169(C-5%,T-95%);170(G-99%);176(A-6%,G-95%);182(C-99%,T-15%);195(A-5%,G-95%);205(G-9%,A-94%);206(G-5%,A-95%);207(C-99%);217(T-99%);221(C-99%);222(A-95%,T-5%);
AMPL1890339	43(A-99%);45(T-99%);47(G-97%,A-5%);55(C-97%);79(C-97%);98(C-9%,T-100%);104(T-99%);107(G-99%);121(C-99%,T-17%);129(T-99%);131(T-99%);140(G-99%);149(C-44%,T-88%);191(C-97%);192(A-17%,G-97%);208(G-99%);210(A-6%,G-99%);
AMPL1890340	65(C-9%,A-98%);73(C-92%,T-18%);93(C-99%);141(A-12%,G-98%);144(A-8%,G-99%);159(G-18%,A-92%);198(C-56%,T-70%);213(C-99%,T-6%);221(C-99%);222(A-14%,G-95%);
AMPL1890342	43(G-99%);56(C-95%,T-9%);84(G-95%,T-6%);141(C-6%,T-95%);155(T-99%);172(G-35%,A-88%);
AMPL1890343	36(G-20%,C-92%);37(C-99%);49(G-99%);52(C-10%,A-99%);56(A-13%,G-99%);67(G-6%,T-100%);76(A-99%);81(A-23%,T-97%);84(C-5%,T-99%);110(T-99%);119(A-5%,G-99%);125(G-99%,T-10%);173(T-99%);177(T-99%);178(C-95%,T-5%);213(A-5%,G-99%);229(A-96%);238(C-99%,T-22%);
AMPL1890344	58(G-95%,T-9%);71(A-9%,G-95%);79(G-97%);99(A-95%,T-6%);106(T-96%);183(G-5%,T-100%);190(A-5%,T-97%);191(A-100%,T-5%);198(T-97%);199(C-97%);201(T-99%);202(C-41%,T-87%);205(T-97%);214(A-5%,G-100%);215(G-100%,T-5%);219(A-11%,G-99%);
AMPL1890345	52(A-29%,T-83%);53(G-99%);56(G-88%,T-19%);60(A-27%,T-82%);62(C-82%,A-27%);94(A-6%,G-97%);118(G-6%,A-95%);157(A-96%,G-9%);160(A-94%,T-5%);162(C-97%,T-5%);168(G-8%,A-99%);187(C-19%,T-88%);195(C-14%,T-96%);197(T-99%);209(C-99%);210(A-59%,G-56%);213(A-6%,T-97%);
AMPL1890346	40(G-5%,A-100%);64(C-97%,T-8%);92(G-8%,A-99%);121(C-99%);179(C-99%);180(C-100%,T-5%);187(A-99%);214(A-23%,T-86%);220(C-96%,T-8%);230(T-99%);
AMPL1890347	36(A-14%,T-100%);40(A-5%,C-95%,T-5%);43(C-12%,T-100%);44(G-100%,T-8%);46(A-8%,C-94%);47(C-8%,A-100%);48(G-14%,A-100%);53(A-15%,C-94%);57(G-12%,A-100%);59(A-8%,G-100%);66(C-99%,T-8%);69(C-6%,T-95%);75(A-6%,C-12%,G-95%);96(G-14%,A-100%);97(G-15%,A-94%);99(A-5%,G-100%);101(G-6%,A-99%);108(A-16%,G-94%);112(C-100%,T-14%);117(C-98%,T-20%);120(G-100%,T-5%);123(C-96%,T-5%);124(G-14%,A-92%,T-16%);125(C-5%…
AMPL1890348	50(A-16%,G-96%);73(G-13%,A-95%);113(A-16%,G-96%);115(A-96%,T-12%);117(C-99%);119(G-16%,A-96%);138(A-99%);168(A-7%,G-97%);184(C-96%,T-16%);188(A-99%);
AMPL1890349	91(G-54%,A-70%);99(G-99%);104(A-99%);107(A-8%,C-96%);111(C-99%);114(T-99%);141(C-99%,T-5%);142(C-97%,T-6%);148(A-6%,G-97%);156(T-99%);158(A-99%);177(C-99%);184(A-6%,G-99%);186(A-99%);225(A-99%);237(G-99%);
AMPL1890350	66(G-97%);70(A-99%);78(C-49%,T-78%);82(T-99%);112(A-69%,T-55%);120(A-97%);123(A-9%,G-95%);126(G-97%);145(G-99%);
AMPL1890351	65(G-99%);145(A-5%,G-95%);158(G-89%,T-48%);188(A-99%);228(C-6%,T-95%);
AMPL1890352	41(T-99%);49(G-14%,A-98%);65(C-96%,T-24%);68(G-24%,A-86%);69(C-95%,T-15%);72(A-14%,G-99%);73(T-99%);74(C-5%,A-99%);85(G-15%,A-95%);117(T-99%);147(A-6%,C-95%);156(C-6%,A-100%);177(G-5%,A-95%);192(G-15%,A-98%);216(C-5%,T-99%);
AMPL1890353	59(G-6%,C-94%);80(T-99%);145(C-99%);146(G-6%,T-94%);173(A-100%,T-24%);190(G-29%,A-88%);224(C-5%,T-99%);229(C-5%,G-95%);
AMPL1890354	134(A-93%,T-28%);155(T-99%);159(C-13%,T-99%);169(G-99%);186(A-14%,G-96%);203(C-96%,T-20%);
AMPL1890356	77(A-14%,G-98%);85(A-5%,G-99%);139(C-99%);160(C-5%,T-99%);181(G-99%);206(A-99%);
AMPL1890357	40(C-99%);53(G-6%,A-99%);87(A-5%,T-95%);89(C-99%);91(A-6%,T-99%);92(A-96%);100(A-99%);106(C-5%,T-95%);109(A-5%,G-95%);110(C-99%);111(C-29%,A-94%);127(G-99%);146(C-96%);147(G-99%);151(G-5%,A-95%);153(C-5%,T-95%);157(G-99%);183(C-14%,T-96%);187(T-99%);199(A-99%);212(G-95%,T-5%);215(G-50%,T-88%);
AMPL1890358	42(G-98%,T-70%);58(A-65%,G-98%);68(C-99%,T-10%);69(C-99%,T-6%);73(A-65%,C-98%);74(A-65%,T-98%);75(G-65%,C-98%);77(C-9%,T-100%);93(A-89%,T-76%);105(G-71%,A-94%);159(G-79%,A-86%);169(C-99%,T-6%);172(G-9%,T-100%);199(G-99%);206(T-99%);
AMPL1890359	44(G-7%,A-100%);75(T-97%);79(A-93%);98(C-96%);117(C-100%,T-5%);118(A-33%,G-91%);121(C-93%,T-8%);125(A-99%);127(C-99%);145(A-99%);152(C-95%,T-8%);211(A-16%,G-96%);220(A-29%,G-93%);
AMPL1890360	45(A-14%,G-91%);57(C-97%);88(A-100%,T-5%);91(C-78%,T-28%);93(C-28%,G-80%);116(G-22%,A-85%);138(A-6%,C-100%);173(C-95%,T-6%);194(C-99%,T-5%);196(G-80%,T-28%);206(A-5%,G-96%);213(G-96%,T-5%);223(C-96%,T-5%);224(G-5%,A-96%);227(T-97%);
AMPL1890361	38(A-96%,T-5%);50(A-99%);62(A-9%,G-95%);78(C-10%,T-99%);125(C-99%);139(C-10%,T-99%);164(G-15%,T-97%);200(A-10%,T-99%);
AMPL1890362	50(A-96%);53(A-9%,C-99%);54(C-99%,T-8%);85(A-5%,G-95%);87(A-5%,C-95%);88(G-5%,C-92%,T-18%);91(A-99%);93(A-12%,G-91%);129(A-6%,T-94%);135(T-99%);227(T-99%);
AMPL1890363	36(C-95%,T-5%);37(C-99%);66(A-28%,G-86%);93(A-99%);112(C-96%,T-15%);163(A-99%);205(A-98%,G-11%);
AMPL1890364	62(G-5%,C-96%);66(A-5%,T-96%);106(C-66%,T-55%);126(T-99%);144(C-99%);159(A-84%,T-39%);172(A-99%);182(G-99%);184(A-99%);231(T-99%);232(A-5%,C-96%);234(C-9%,T-92%);
AMPL1890365	56(G-67%,C-58%);64(C-94%,T-8%);67(G-99%);73(C-95%,T-11%);74(G-13%,A-94%);88(C-5%,G-97%);96(C-9%,G-91%,T-5%);98(A-94%,T-13%);100(A-94%,T-8%);119(G-9%,T-94%);138(A-99%);144(G-99%);145(A-99%);151(G-43%,A-85%);154(A-5%,T-99%);158(A-5%,G-97%);169(C-13%,T-94%);180(A-95%,T-13%);217(C-99%);219(G-70%,A-58%);
AMPL1890366	57(A-13%,G-96%);58(C-97%);69(C-100%,T-5%);76(C-97%);78(C-99%);96(C-97%);149(T-99%);152(A-97%);159(T-97%);176(A-46%,G-78%);183(A-97%);208(C-95%,T-5%);225(G-77%,T-46%);
AMPL1890367	35(C-95%,T-12%);36(G-99%,T-86%);69(C-100%,T-6%);81(A-86%,G-99%);87(A-91%,G-94%);133(G-100%,T-10%);137(A-92%,G-89%);139(C-100%,T-8%);154(A-91%,T-94%);163(G-84%,A-100%);166(A-5%,C-90%,T-94%);168(G-5%,A-95%);182(G-5%,A-95%);188(A-91%,G-94%);194(C-92%,A-94%);202(C-100%,T-6%);204(G-100%,T-19%);220(A-100%,T-6%);223(G-90%,A-94%);226(C-99%,T-5%);
AMPL1890369	37(C-6%,A-94%);40(A-9%,G-94%);41(G-99%);47(C-99%);55(A-97%);56(C-92%,T-6%);63(A-99%);66(A-16%,G-97%);69(G-99%);95(C-99%);118(T-99%);122(T-99%);125(A-8%,T-97%);145(G-97%,T-6%);191(A-31%,G-95%);213(A-8%,G-94%);
AMPL1890370	45(A-99%);49(G-21%,A-80%);63(A-99%);73(T-97%);90(A-95%,T-5%);91(A-99%);98(A-99%);105(A-99%);134(C-5%,A-100%);144(G-99%);152(T-99%);155(C-97%,T-7%);162(T-99%);165(C-99%);166(G-97%);172(G-99%);
AMPL1890371	46(G-8%,A-100%);52(A-99%);80(G-99%);81(A-99%);93(T-99%);100(G-99%);119(A-99%);120(C-6%,G-97%);126(A-99%);151(C-99%);160(C-99%);169(C-99%);180(G-7%,A-97%);191(C-11%,A-92%);194(C-7%,T-99%);214(C-99%);231(A-97%,T-6%);
AMPL1890372	41(A-99%);46(A-71%,T-95%);54(C-99%);68(G-96%);69(A-96%);75(A-99%);80(A-96%,T-70%);124(G-70%,C-96%);126(A-6%,T-100%);128(C-98%,T-28%);132(C-100%,T-5%);143(T-99%);144(C-95%,T-20%);145(A-68%,C-96%);146(A-96%,T-68%);154(A-5%,G-100%);164(C-98%);168(G-99%,T-5%);178(A-85%,C-79%);182(A-96%);185(A-96%,G-70%);188(A-18%,C-100%);195(C-99%,T-65%);212(A-95%,G-71%);
AMPL1890374	55(G-99%);58(A-99%);77(T-99%);84(C-99%);85(T-97%);117(T-99%);147(C-99%,T-8%);183(C-99%);
AMPL1890375	36(C-100%,T-32%);40(G-8%,A-98%);44(G-10%,T-100%);46(A-99%);47(C-100%,T-8%);51(C-30%,T-100%);63(C-31%,T-100%);68(C-18%,T-100%);71(G-32%,C-95%);72(G-31%,A-100%);75(C-98%,T-6%);78(C-10%,T-98%);84(G-100%,T-32%);89(G-28%,A-100%);102(T-99%);103(G-5%,C-99%);106(A-29%,C-100%);108(G-99%);113(A-99%);121(C-100%,T-31%);135(G-31%,C-100%);138(C-100%,T-31%);140(G-99%);141(C-100%,T-31%);148(G-28%,A-100%);153(G-3…
AMPL1890376	64(G-32%,A-95%);73(C-99%);81(A-99%);99(G-32%,A-95%);200(G-99%);204(A-99%);215(T-99%);227(C-99%);
AMPL1890377	41(T-99%);56(A-99%);64(T-99%);69(A-99%);70(A-6%,G-95%);75(T-99%);77(C-99%);84(G-6%,A-95%);87(C-99%);90(C-99%);97(G-99%);103(G-6%,A-95%);107(A-100%,T-5%);108(G-96%);116(A-99%);134(C-96%);142(A-33%,T-91%);144(C-99%);149(A-99%);154(A-99%);158(G-99%);188(A-13%,T-97%);215(C-100%,T-5%);229(C-99%);230(A-96%);
AMPL1890379	36(A-99%);69(A-17%,G-92%);70(A-96%);86(A-12%,G-94%);122(A-99%);126(C-90%,T-28%);144(T-97%);148(C-99%);153(C-99%);193(A-99%);199(A-99%);205(C-99%);206(G-99%);215(G-10%,A-96%);
AMPL1890380	46(C-99%);53(C-99%);63(T-99%);104(C-5%,T-95%);165(C-100%,T-5%);196(C-49%,G-82%);206(C-99%);
AMPL1890381	39(C-8%,G-94%);50(C-95%,T-5%);59(G-99%);60(T-99%);68(G-91%,T-16%);97(A-99%,T-8%);101(T-99%);112(T-99%);116(C-95%,T-5%);117(A-99%);118(A-8%,C-94%);126(C-91%,T-16%);146(A-18%,G-91%);148(A-94%,T-6%);171(G-8%,T-94%);172(C-99%);179(G-6%,A-92%,T-11%);198(G-10%,A-98%);201(C-99%,T-8%);209(A-8%,G-94%);231(C-8%,T-94%);236(C-8%,T-94%);
AMPL1890383	37(T-99%);40(A-5%,T-100%);47(T-98%);53(G-8%,C-95%);56(A-99%);85(C-99%);88(A-99%);90(C-99%);96(G-99%);99(C-5%,T-95%);123(T-99%);124(A-99%);131(T-99%);160(G-99%);163(C-95%,A-8%);185(G-98%);201(A-14%,G-92%);216(A-6%,G-95%);217(G-98%);225(G-6%,A-96%);
AMPL1890384	36(C-95%,T-8%);44(A-10%,G-98%);45(G-99%);47(A-95%,T-5%);48(A-9%,T-100%);49(C-94%,T-14%);50(A-35%,G-90%);54(A-6%,C-95%);58(A-98%,T-10%);60(A-95%,T-5%);61(C-99%);64(G-9%,A-94%);66(C-6%,A-95%);68(A-24%,G-90%);70(G-5%,A-95%);76(C-96%,T-5%);77(G-6%,A-95%);78(G-99%);83(A-99%);97(G-99%);112(A-5%,G-96%);115(C-99%);119(A-95%,T-5%);131(C-5%,A-95%);132(C-95%,T-5%);133(A-99%);138(C-86%,T-18%);152(C-99%);153(…
AMPL1890385	46(G-94%,T-8%);51(G-99%);69(A-99%);88(A-99%);113(C-95%,T-5%);114(G-99%);124(G-5%,T-95%);135(G-62%,T-57%);155(C-95%,T-6%);156(G-99%);168(C-99%);181(A-5%,C-95%);193(A-5%,G-96%);202(T-99%);210(T-96%);224(A-5%,G-95%);
AMPL1890386	55(A-90%,T-11%);73(A-11%,G-90%);74(C-6%,G-97%);78(C-99%);87(G-25%,A-83%);88(G-11%,T-90%);90(C-94%,T-6%);117(C-6%,T-97%);124(G-90%,T-10%);150(C-90%,T-10%);158(T-99%);161(C-99%);166(C-10%,T-90%);173(G-99%);191(T-99%);196(C-90%,T-10%);201(C-99%);204(A-8%,G-96%);216(A-99%);221(A-99%);
AMPL1890387	36(A-99%);45(G-95%);47(A-95%);56(G-97%,T-9%);57(A-5%,T-95%);63(G-36%,A-87%);69(G-97%);70(A-9%,C-97%);86(G-11%,A-96%);103(T-97%);114(A-95%,T-5%);115(G-96%);123(G-87%,T-37%);124(C-99%);140(A-5%,C-97%);153(G-38%,A-87%);154(G-93%,T-5%);157(A-99%);162(A-95%,C-7%);169(G-91%,T-24%);175(G-11%,A-96%);190(A-95%,G-7%);202(A-87%,T-32%);215(G-5%,A-89%);217(C-95%);220(T-95%);224(G-7%,A-97%);
AMPL1890388	45(C-100%,T-71%);54(C-100%,T-15%);55(G-15%,A-100%);63(C-99%);71(G-100%,T-71%);73(T-99%);94(T-99%);130(C-100%,T-71%);151(A-95%,C-70%,T-22%);158(G-100%,T-6%);161(G-70%,A-100%);163(C-5%,T-95%);175(C-100%,T-70%);176(A-70%,G-100%);179(C-5%,T-95%);181(G-18%,A-99%);208(G-95%,T-5%);221(G-71%,A-100%);
AMPL1890389	53(C-95%,T-9%);56(A-99%);76(A-12%,T-98%);77(G-5%,A-95%);85(C-99%,T-11%);114(A-95%,T-5%);129(A-5%,G-95%);136(A-8%,G-100%);148(G-95%,T-8%);159(G-5%,A-95%);164(C-95%,T-5%);172(C-95%,T-6%);174(C-5%,A-95%);181(C-95%,T-6%);205(G-11%,A-99%);
AMPL1890391	42(T-99%);121(A-99%);123(C-32%,T-96%);125(G-99%);153(C-7%,A-99%);169(G-10%,T-97%);232(G-99%);
AMPL1890392	40(G-97%);41(C-95%,T-5%);44(T-99%);69(C-6%,T-94%);70(C-52%,A-78%);77(G-10%,C-100%);122(G-6%,A-99%);130(G-99%);143(C-5%,T-96%);145(C-97%,T-13%);150(G-5%,A-95%);
AMPL1890393	43(A-9%,G-94%);85(A-5%,T-100%);86(C-8%,A-94%);99(G-97%);100(C-97%);101(G-99%);136(A-5%,C-95%);163(C-95%,T-12%);164(C-99%);185(A-37%,C-82%);191(C-6%,T-97%);193(G-9%,A-94%);203(T-99%);
AMPL1890394	36(A-99%);112(G-12%,C-95%);120(A-99%);148(G-99%);202(A-7%,T-95%);203(A-9%,G-95%);219(G-99%);228(C-99%);236(G-72%,T-43%);
AMPL1890395	59(C-100%,T-10%);63(A-99%);85(C-5%,T-95%);106(C-5%,G-100%);109(G-94%,T-5%);116(A-99%);118(T-99%);132(C-99%);141(A-5%,C-100%);158(G-99%);173(C-99%);174(G-100%,T-5%);177(T-99%);205(C-8%,T-100%);210(C-99%);
AMPL1890396	72(C-99%);93(C-98%,T-8%);97(C-99%);103(C-99%);133(T-99%);138(G-98%);141(C-5%,T-99%);143(G-99%);148(G-99%);163(C-14%,A-94%);169(A-99%);184(A-99%);196(G-99%);206(A-99%);221(C-99%);232(C-5%,T-95%);
AMPL1890397	44(G-99%);65(G-99%);68(G-10%,A-95%);71(A-5%,G-100%);75(A-29%,C-81%);83(C-95%,T-10%);99(G-21%,A-88%);120(C-100%,T-5%);137(C-5%,T-100%);143(A-5%,C-95%);146(G-5%,T-99%);147(C-95%,T-10%);152(A-9%,T-98%);159(C-100%,T-5%);189(G-99%);203(C-5%,T-100%);
AMPL1890398	50(G-8%,C-98%);82(A-5%,G-95%);101(C-6%,T-100%);125(A-99%);141(C-99%,T-6%);179(C-5%,T-95%);183(A-5%,G-95%);190(C-99%);194(C-99%);196(A-99%);225(A-5%,T-95%);230(G-89%,T-20%);236(C-99%);
AMPL1890399	53(G-99%);71(T-99%);180(A-13%,G-91%);186(A-94%,T-10%);188(C-97%,T-6%);201(A-6%,G-94%);206(A-13%,C-91%);231(C-99%,T-9%);
AMPL1890400	44(C-5%,G-95%);50(G-100%,T-5%);62(C-6%,G-94%);66(G-10%,A-98%);69(G-8%,A-100%);94(A-91%,T-28%);98(G-5%,T-100%);114(A-5%,T-95%);118(A-6%,T-92%);130(C-5%,G-99%);141(C-5%,T-100%);152(G-8%,A-100%);161(C-48%,T-72%);169(A-6%,T-100%);173(C-99%);187(A-5%,G-95%);189(G-5%,A-100%);210(C-98%,T-8%);
AMPL1890401	40(G-95%,T-5%);76(A-99%);110(A-5%,T-98%);174(A-5%,C-98%);197(A-39%,G-94%);206(G-21%,A-94%);209(C-99%);
AMPL1890402	44(G-12%,A-99%);80(T-99%);100(A-10%,C-99%);108(C-10%,T-94%);124(G-99%);129(C-6%,G-100%);188(T-99%);220(G-5%,A-95%);
AMPL1890403	57(C-95%,T-6%);93(A-99%);109(G-99%);129(A-98%);147(A-6%,T-99%);153(G-99%);157(C-5%,G-100%);164(G-5%,A-96%);171(G-96%);172(A-99%);194(C-96%,T-15%);195(A-99%);198(C-96%);
AMPL1890404	129(T-99%);208(C-99%,T-5%);210(T-99%);216(T-99%);
AMPL1890405	54(A-8%,G-99%);58(A-93%,T-24%);61(G-16%,A-93%);79(A-13%,C-97%);84(A-29%,G-88%);117(T-99%);121(A-9%,G-99%);125(C-16%,T-97%);205(C-7%,T-100%);221(G-99%);231(G-97%,T-9%);
AMPL1890406	66(A-35%,G-88%);80(A-99%);86(A-89%,T-33%);178(C-97%,T-11%);183(G-97%);190(G-99%);201(C-89%,T-33%);232(C-67%,T-61%);238(C-99%);
AMPL1890408	93(G-10%,A-97%);132(T-90%);137(C-97%,T-12%);154(A-99%);163(C-35%,T-87%);174(G-99%);175(G-99%);218(A-7%,G-96%);
AMPL1890409	42(C-94%);45(G-65%,T-96%);48(A-99%);59(G-65%,A-94%);66(A-5%,G-98%);67(C-94%,T-66%);74(A-9%,T-100%);89(C-100%,T-11%);90(C-64%,G-94%);119(C-5%,G-100%);122(C-64%,T-95%);153(C-59%,T-100%);155(C-98%,T-8%);158(C-100%,T-42%);168(A-30%,C-6%,G-94%);177(A-57%,C-100%);178(G-59%,C-98%);179(A-5%,G-100%);180(T-98%);181(A-61%,T-98%);182(C-62%,T-94%);183(G-62%,C-96%);187(C-54%,A-98%,T-16%);189(G-99%);194(A-6%,G-…
AMPL1890410	41(T-99%);79(T-99%);94(G-99%);147(G-99%);158(T-99%);160(G-86%,A-43%);174(G-99%);220(G-99%);
AMPL1890411	40(C-39%,T-84%);58(C-40%,T-82%);88(C-89%,T-32%);100(A-98%);115(G-98%);124(C-99%);131(A-98%);144(C-41%,T-82%);152(G-99%);157(C-5%,T-95%);160(C-92%,T-10%);167(G-98%);189(A-5%,C-96%);198(A-98%);
AMPL1890412	99(G-20%,A-88%);114(C-100%,T-21%);132(G-20%,T-88%);162(G-100%,T-5%);186(C-100%,T-21%);194(C-5%,T-95%);197(C-12%,T-94%);203(A-19%,C-99%);
AMPL1890413	46(A-96%,T-22%);53(A-99%);55(A-24%,C-96%);59(G-99%);87(A-99%);88(C-99%);111(A-99%);119(G-99%);140(G-97%);148(C-99%);159(C-8%,G-100%);188(A-17%,T-95%);199(C-99%);211(C-24%,T-96%);
AMPL1890414	48(A-9%,G-99%);65(C-11%,T-94%);67(C-26%,T-89%);68(C-99%);89(G-99%);90(C-9%,G-99%);98(G-99%);100(A-25%,T-90%);115(T-99%);124(G-99%);125(C-99%);127(C-5%,G-94%);131(A-95%,T-5%);141(C-95%,T-5%);148(A-5%,T-98%);158(A-5%,G-95%);159(C-5%,T-95%);175(A-98%);177(C-99%);180(A-84%);191(C-99%);208(G-99%);210(G-5%,A-95%);211(C-99%,T-5%);217(C-99%);221(A-5%,T-95%);230(A-99%);239(T-99%);240(G-96%);
AMPL1890415	40(C-11%,A-100%);49(A-98%,T-5%);61(G-100%,A-95%);88(C-6%,T-95%);94(C-100%,T-94%);115(C-100%,T-95%);124(C-100%,T-32%);130(A-100%,G-95%);139(A-100%,T-72%);154(C-95%,T-100%);158(A-89%,G-99%);182(A-31%,G-100%);187(C-100%,T-95%);194(C-95%,A-100%);199(A-5%,G-100%);212(A-6%,C-95%,T-95%);213(A-11%,G-100%);217(C-5%,G-100%);219(G-95%,A-100%);227(A-5%,G-95%);
AMPL1890416	78(G-9%,A-99%);96(A-99%);97(C-14%,G-100%);101(A-14%,G-100%);111(A-14%,T-100%);114(G-14%,A-100%);117(G-82%,A-50%);120(G-14%,A-100%);129(A-16%,G-100%);144(C-14%,T-100%);150(A-14%,G-100%);156(C-14%,T-100%);174(C-14%,T-100%);183(T-99%);204(C-14%,A-100%);
AMPL1890417	44(G-14%,A-93%);78(A-8%,G-97%);86(G-93%,T-14%);90(C-99%);91(C-11%,T-100%);139(A-96%,T-8%);170(A-8%,G-97%);184(G-99%);189(C-97%);234(A-95%,T-20%);242(A-7%,T-97%);
AMPL1890418	49(A-99%);68(C-99%);74(A-86%,T-20%);77(A-99%);93(T-99%);138(A-7%,T-100%);170(A-97%);171(T-97%);180(G-99%);194(G-99%);220(G-99%);225(G-22%,T-88%);231(T-99%);
AMPL1890419	52(T-99%);54(A-5%,C-95%);63(G-6%,T-94%);78(C-8%,G-94%);103(C-66%,T-50%);144(C-95%);158(C-8%,T-94%);183(C-99%,T-6%);201(G-8%,A-94%);210(A-9%,C-94%);212(T-99%);213(A-6%,C-98%);218(C-5%,G-94%);223(C-99%);225(A-5%,T-99%);227(A-99%);
AMPL1890420	48(C-99%);51(G-99%);123(G-99%);131(A-6%,G-99%);155(C-99%);158(A-99%);159(C-84%,T-29%);168(G-99%);185(A-95%,T-5%);186(A-5%,T-95%);
AMPL1890421	39(G-9%,T-99%);43(G-26%,A-92%);64(C-100%,T-5%);121(G-5%,A-100%);227(A-99%);
AMPL1890422	50(C-99%);57(T-99%);68(T-99%);156(C-99%,T-11%);171(C-85%,T-32%);186(A-97%);193(A-99%);197(A-99%);224(T-99%);225(G-99%);
AMPL1890423	39(A-5%,G-95%);49(C-5%,T-95%);56(C-99%);67(C-99%);75(A-6%,C-95%);94(C-96%,T-10%);95(A-6%,G-96%);96(T-99%);116(G-5%,A-94%);117(A-98%);123(G-5%,A-95%);140(A-5%,C-95%);143(C-95%);144(T-95%);175(C-99%);176(G-5%,C-95%);187(T-99%);197(A-5%,T-95%);214(T-99%);
AMPL1890424	108(C-83%,T-32%);109(C-99%);228(G-13%,A-92%);
AMPL1890425	45(C-80%,T-20%);48(C-96%,T-7%);72(A-99%);96(A-99%,T-7%);108(A-44%,G-64%);124(A-99%);132(C-97%);174(A-99%);181(T-99%);192(G-99%);199(T-99%);200(G-88%,A-24%);207(A-99%);214(T-99%);227(C-19%,T-83%);
AMPL1890426	41(A-95%,T-5%);42(C-15%,G-98%);54(A-5%,G-95%);65(C-14%,T-91%);92(A-5%,T-98%);93(G-8%,A-99%);117(T-99%);152(C-5%,T-95%);161(G-99%);164(A-11%,G-99%);202(G-5%,A-99%);
AMPL1890427	46(A-99%);53(C-99%);83(A-97%,T-9%);101(C-80%,T-55%);143(G-80%,C-55%);169(G-5%,A-100%);175(G-99%);197(A-20%,C-89%);198(G-99%);
AMPL1890428	89(G-99%);166(C-9%,T-94%);168(C-99%);174(G-22%,A-88%);176(A-6%,G-94%);213(C-96%,T-10%);221(C-99%,T-6%);
AMPL1890429	56(A-5%,G-95%);57(C-8%,T-94%);70(A-5%,T-95%);72(C-99%);114(A-5%,G-99%);130(G-95%,T-5%);137(C-5%,G-98%);141(A-8%,G-99%);163(C-6%,T-95%);196(C-95%,T-5%);214(G-99%);
AMPL1890430	48(A-99%);75(G-95%,A-18%);84(C-99%);87(C-6%,A-100%);111(G-99%);176(C-100%,T-6%);182(C-95%,T-5%);183(A-99%);185(C-8%,T-94%);
AMPL1890431	44(G-6%,A-99%);46(A-99%);49(G-96%);60(T-99%);64(A-99%);72(C-95%,T-5%);73(C-99%,T-5%);75(T-94%);77(T-99%);82(C-5%,T-99%);96(C-97%);98(T-97%);116(T-99%);123(C-99%);131(C-97%);145(A-6%,G-95%);150(C-5%,T-100%);162(A-99%);177(G-5%,C-95%,T-6%);184(A-30%,G-86%);185(A-92%,T-22%);189(T-99%);196(A-6%,G-97%);197(A-94%,T-6%);204(C-6%,T-100%);207(T-99%);210(C-30%,T-86%);211(T-99%);218(G-99%);225(G-5%,A-88%,T-…
AMPL1890432	98(G-99%);101(G-5%,A-95%);109(G-5%,A-95%);110(A-5%,G-95%);120(T-99%);123(A-5%,T-95%);143(G-18%,A-95%);145(A-100%,T-5%);146(G-5%,A-99%);170(G-8%,A-100%);
AMPL1890433	43(C-9%,T-92%);63(G-99%);72(A-10%,G-99%);73(C-94%,T-8%);83(A-5%,G-100%);85(C-99%,T-9%);86(G-99%);88(G-5%,C-95%);91(G-96%);102(A-99%,T-8%);113(A-5%,G-95%);140(G-99%);158(C-99%);164(T-99%);166(C-18%,G-94%);167(G-5%,T-96%);169(A-99%);228(C-99%);229(G-99%);230(T-98%);233(C-99%);
AMPL1890435	36(C-94%,T-9%);69(G-6%,A-95%);92(A-5%,G-99%);120(C-9%,T-95%);145(C-46%,T-78%);
AMPL1890436	96(G-99%);146(T-99%);171(A-99%);198(G-84%,A-87%);199(A-97%,T-32%);231(A-99%);
AMPL1890437	41(A-12%,G-92%);53(C-100%,T-5%);70(A-5%,G-99%);75(C-42%,T-79%);79(T-99%);105(C-99%);150(T-99%);162(A-100%,T-5%);164(C-99%);165(G-99%);176(C-100%,T-8%);185(C-100%,T-5%);190(A-18%,G-92%);192(C-5%,G-100%);200(G-6%,A-95%);201(A-9%,G-100%);209(G-98%,T-14%);238(A-5%,G-100%);
AMPL1890438	44(A-97%);49(T-96%);55(A-96%);61(G-87%,T-14%);65(A-99%);76(G-81%,T-24%);93(C-96%);98(T-99%);118(T-99%);167(A-99%);201(T-96%);212(G-97%);220(A-5%,C-99%);
AMPL1890439	43(C-100%,T-59%);47(C-5%,T-100%);59(C-5%,T-100%);65(C-14%,T-99%);95(G-100%,T-54%);107(G-59%,A-95%);119(T-99%);131(C-8%,T-100%);133(C-100%,T-54%);134(G-59%,A-99%);166(G-5%,T-100%);179(A-6%,T-100%);182(A-9%,T-100%);191(A-41%,C-100%);200(G-100%,T-5%);203(A-100%,T-59%);220(G-99%);222(A-100%,T-8%);229(A-21%,G-98%);234(C-54%,T-100%);235(A-5%,T-100%);236(A-54%,G-100%);
AMPL1890440	55(G-8%,A-94%);75(G-99%,T-6%);84(C-5%,T-95%);86(A-99%);135(A-99%);136(C-5%,G-95%);163(G-5%,T-95%);171(C-5%,T-95%);205(A-99%);
AMPL1890441	51(G-93%,T-20%);90(C-99%);127(C-99%);198(A-99%);223(T-99%);
AMPL1890442	51(C-95%,T-5%);61(G-99%);68(C-99%);71(C-19%,T-99%);77(C-99%);92(G-10%,A-94%);111(A-99%);116(A-98%);150(T-99%);163(C-98%,T-8%);195(G-99%);206(A-11%,G-100%);209(T-96%);
AMPL1890443	42(A-99%);44(A-99%);56(T-99%);66(C-96%,T-13%);73(A-5%,G-100%);113(C-13%,A-91%);119(A-26%,G-87%);133(G-99%);134(A-99%);137(A-99%);140(C-99%);156(C-99%);182(A-5%,C-100%);
AMPL1890445	50(A-6%,T-95%);53(G-12%,A-91%);67(A-99%);72(A-99%);75(A-10%,G-94%);84(A-12%,G-98%);88(C-99%);93(A-98%);110(C-98%);132(C-12%,T-94%);155(C-99%);161(C-19%,T-85%);178(G-5%,A-100%);
AMPL1890446	50(A-10%,G-96%);98(T-99%);172(C-99%);200(G-24%,T-91%);211(G-99%);
AMPL1890447	63(G-99%);85(G-6%,A-95%);95(G-5%,A-95%);99(C-95%,T-8%);124(C-99%,T-8%);132(T-99%);147(C-95%,T-5%);206(C-5%,T-95%);209(G-95%,T-6%);223(C-98%);
AMPL1890448	53(G-99%);79(G-99%);89(G-10%,A-99%);119(C-96%,T-15%);144(G-99%);149(A-9%,G-99%);152(A-100%,T-5%);156(C-99%);157(A-94%,T-22%);165(T-99%);176(C-38%,T-88%);188(C-100%,T-10%);197(C-76%,T-61%);200(C-18%,A-96%);212(A-5%,G-99%);220(G-16%,A-94%);221(C-99%);
AMPL1890449	40(A-99%);54(C-99%);73(G-9%,T-94%);80(G-5%,A-98%);95(G-6%,C-99%);107(A-5%,G-99%);120(G-99%);143(C-99%);149(C-75%,T-59%);161(A-99%,T-10%);181(C-96%,T-14%);
AMPL1890450	104(G-99%);105(A-99%);140(C-97%);157(C-68%,T-38%);
AMPL1890451	37(C-9%,T-99%);45(C-99%);68(A-9%,C-99%);85(A-98%);91(A-8%,C-98%);100(A-9%,C-99%);106(G-10%,A-94%);134(C-98%);139(C-9%,T-98%);151(C-8%,A-99%);184(A-99%,T-9%);190(G-12%,T-99%);191(A-8%,G-94%,T-9%);192(G-10%,A-94%);195(A-9%,C-99%);
AMPL1890452	51(C-80%,T-27%);95(C-80%,T-27%);125(T-99%);
AMPL1890453	42(C-99%);44(C-95%,T-5%);50(C-99%);51(G-99%);98(C-95%,T-5%);110(G-99%);119(A-99%);122(G-99%);128(C-96%,T-11%);129(A-11%,G-92%);148(A-5%,G-99%);149(C-99%);175(G-5%,A-95%);
AMPL1890454	41(G-28%,C-85%);43(A-94%);53(A-5%,C-95%);58(A-5%,C-99%);69(G-95%,T-8%);75(C-95%,T-8%);87(C-5%,T-95%);109(C-94%,T-8%);110(G-81%,C-36%);119(G-6%,A-94%);124(C-99%);141(T-99%);148(A-99%);160(C-70%,T-49%);173(T-99%);176(A-96%);205(G-5%,A-95%);
AMPL1890455	59(G-99%);91(C-98%);147(A-99%);152(T-99%);160(G-98%);202(T-98%);212(A-99%);215(G-99%);
AMPL1890456	42(A-99%);116(A-8%,G-94%);117(A-99%);118(A-99%);125(C-99%);142(G-12%,A-96%);170(C-99%,T-11%);175(G-5%,A-100%);183(C-100%,T-5%);192(C-16%,G-96%);195(C-99%);196(A-94%,T-8%);198(C-8%,T-94%);204(G-8%,A-99%);210(C-5%,T-96%);213(C-5%,A-96%);238(A-99%);240(T-99%);
AMPL1890457	35(A-22%,G-96%);52(A-11%,T-95%);113(C-9%,T-96%);125(G-99%);128(C-9%,T-95%);172(C-8%,T-99%);175(G-21%,C-96%);177(A-99%);193(A-99%,T-5%);
AMPL1890458	64(A-8%,C-97%);125(T-97%);126(G-99%);140(A-97%);195(C-99%);199(G-97%);
AMPL1890459	42(C-14%,T-94%);78(C-99%);90(G-99%);118(A-5%,G-100%);129(G-99%);159(A-99%,T-6%);201(C-23%,T-96%);207(C-5%,T-100%);
AMPL1890460	38(A-100%,T-10%);39(A-15%,G-96%);41(A-14%,G-97%);46(C-99%);56(C-17%,A-95%);60(C-97%);62(G-10%,C-95%);69(A-40%);72(A-96%);73(A-96%);80(A-6%,C-99%);81(C-99%,T-6%);89(G-27%,A-95%);137(G-5%,C-100%);149(G-5%,C-100%);158(C-92%,T-21%);170(G-99%);194(G-5%,T-99%);218(A-99%);236(A-96%);
AMPL1890461	38(G-97%);46(A-92%);47(G-93%);49(C-75%,A-33%);52(G-93%);59(A-93%);94(C-87%,T-24%);139(A-97%);141(G-99%);143(C-99%);156(C-13%,G-95%);183(G-99%);189(A-21%,T-88%);202(G-99%);212(C-99%);228(C-99%);
AMPL1890463	42(G-98%);65(G-99%);72(G-99%);91(A-5%,T-95%);97(C-5%,T-99%);98(C-95%,T-5%);123(A-10%,G-94%);126(T-99%);154(A-100%,C-18%);
AMPL1890464	47(C-5%,A-100%);53(G-44%,T-82%);62(A-6%,G-96%);73(C-39%,T-86%);75(A-99%);76(C-5%,T-95%);143(C-94%,T-8%);154(T-99%);160(C-100%,T-5%);168(C-99%);177(C-94%,T-8%);185(A-5%,T-100%);188(C-100%,T-14%);202(A-5%,G-100%);203(C-100%,T-5%);220(C-92%,T-5%);222(T-94%);223(T-94%);226(C-92%);237(G-5%,A-94%);
AMPL1890465	45(G-99%);58(T-97%);92(T-97%);98(A-97%);99(G-99%);102(A-99%);125(T-99%);130(G-99%);140(A-96%);142(G-10%,T-100%);158(G-99%);178(C-96%,T-11%);189(C-6%,T-96%);218(T-99%);
AMPL1890466	43(C-96%,T-5%);69(A-96%);70(G-96%);93(G-96%);148(T-99%);164(T-96%);178(G-96%);185(A-96%);192(G-96%);
AMPL1890467	46(C-95%,T-15%);47(C-6%,G-94%);89(G-6%,T-94%);101(A-6%,G-96%);111(T-99%);114(A-5%,G-95%);115(A-99%);140(C-11%,A-99%);152(G-8%,A-100%);167(G-99%);175(A-99%);176(G-99%);177(T-99%);178(C-11%,A-94%);185(G-6%,A-94%);187(G-99%);195(A-8%,G-100%);197(G-6%,C-94%);199(C-9%,T-94%);202(C-99%);
AMPL1890468	121(T-99%);156(G-99%);164(C-99%,T-8%);176(T-99%);219(A-99%,T-5%);223(C-99%,T-9%);228(T-99%);
AMPL1890469	42(T-99%);68(C-5%,A-96%,T-5%);79(A-5%,G-95%);106(C-5%,A-95%);163(A-99%);193(C-99%);209(C-15%,A-94%);223(C-5%,T-95%);
AMPL1890470	38(C-100%,T-5%);47(C-96%,T-5%);53(C-96%);54(A-96%);57(T-99%);77(C-95%,T-14%);82(A-8%,G-100%);93(A-6%,G-95%);97(G-99%);124(A-97%);144(C-96%);160(T-99%);162(G-97%);170(C-6%,T-95%);211(C-5%,T-95%);224(G-9%,T-95%);226(C-95%,T-6%);
AMPL1890471	50(C-9%,T-100%);56(C-100%,T-20%);57(G-95%,A-97%);65(A-96%,G-97%);79(C-100%,T-11%);80(A-25%,G-99%);97(G-97%,T-96%);101(A-97%,T-96%);102(C-5%,G-100%);114(C-5%,G-100%);158(C-96%,T-97%);163(A-95%,C-97%);170(C-97%,T-96%);182(A-97%,G-96%);204(A-9%,G-100%);206(C-100%,T-5%);
AMPL1890472	51(A-97%);66(T-99%);72(C-100%,T-5%);105(T-97%);106(G-99%);114(G-6%,C-100%);117(G-97%);137(C-99%);176(A-99%);179(A-99%);185(A-5%,G-100%);203(G-97%);
AMPL1890473	38(C-6%,T-97%);71(C-95%,T-6%);74(G-99%);86(C-99%);148(A-99%);150(G-99%);154(G-6%,A-96%);162(A-99%);167(G-99%);173(A-5%,G-95%);175(T-99%);179(C-5%,G-97%);183(T-99%);189(G-5%,A-95%);191(C-99%);201(C-5%,T-95%);204(T-99%);
AMPL1890474	56(C-8%,T-94%);58(A-99%);67(A-99%,T-5%);69(A-95%,T-5%);73(C-21%,G-85%);75(A-14%,G-91%);89(C-94%,T-6%);97(C-14%,T-91%);174(A-99%);188(A-8%,G-95%);191(C-8%,T-95%);194(C-94%,T-8%);197(C-94%,T-6%);203(G-5%,A-95%);215(G-5%,A-95%);232(A-5%,G-95%);233(G-5%,A-95%);
AMPL1890475	65(C-97%,T-11%);109(A-33%,G-93%);114(C-99%);118(A-8%,G-95%);204(C-5%,T-100%);208(C-5%,T-96%);211(A-7%,G-100%);
AMPL1890476	37(C-98%,T-15%);38(G-99%,A-6%);43(A-8%,G-96%);45(A-9%,G-95%);49(G-99%);56(G-99%);59(G-5%,C-94%);61(G-96%,C-26%);73(C-6%,A-94%);82(C-96%,A-26%);91(G-8%,A-100%);92(G-5%,T-95%);103(G-5%,A-99%);116(G-99%);120(G-6%,T-96%);127(A-9%,G-100%);175(C-99%);178(G-5%,A-99%);209(C-5%,T-95%);220(A-6%,G-99%);
AMPL1890477	37(C-99%);48(C-6%,G-95%);52(A-42%,C-90%);72(A-5%,G-100%);89(G-99%);97(A-8%,G-95%);108(G-99%,T-8%);147(A-99%);173(G-99%);186(A-10%,G-94%);231(C-94%,T-5%);
AMPL1890478	53(A-99%,T-11%);54(T-99%);66(A-95%,T-5%);72(A-5%,T-95%);80(A-8%,G-94%);81(C-8%,A-94%);100(C-8%,G-94%);101(T-99%);120(T-99%);140(C-11%,T-100%);172(G-8%,T-100%);218(G-95%,T-28%);220(A-5%,G-100%);225(G-99%);227(A-99%);229(A-99%);239(C-99%);
AMPL1890479	37(C-11%,G-96%);42(A-18%,T-99%);54(C-99%);62(C-72%,T-57%);82(G-96%);87(C-16%,T-92%);88(G-99%);96(G-96%);100(A-99%);106(C-8%,T-95%);122(A-91%,T-29%);123(A-35%,C-75%);140(C-5%,T-95%);199(T-99%);215(T-96%);
AMPL1890480	54(C-96%);81(G-91%,A-12%);161(G-97%);164(C-97%);167(C-99%);184(A-97%);189(C-96%);
AMPL1890482	39(A-99%);47(G-6%,T-100%);49(G-5%,A-95%);51(A-99%);53(T-96%);78(A-99%,T-5%);84(T-99%);94(C-99%);105(G-5%,T-99%);126(A-99%);138(C-99%);139(G-99%);158(A-99%);165(A-96%);172(A-5%,C-99%);183(G-14%,A-99%);192(G-96%);196(T-99%);198(G-8%,A-99%);209(A-99%);212(C-99%);
AMPL1890483	66(T-99%);67(G-99%);73(A-99%);87(A-99%);91(T-99%);104(T-99%);122(C-5%,A-95%);128(C-95%,T-5%);132(A-5%,G-95%);136(G-99%);141(G-99%);163(A-99%);174(G-99%);183(A-99%);184(A-99%);
AMPL1890484	69(C-99%);87(A-99%);148(G-99%);174(C-5%,A-99%);183(C-91%,T-31%);
AMPL1890485	44(C-8%,T-96%);46(A-9%,C-8%,G-90%);47(C-5%,T-96%);76(A-94%,T-9%);82(C-11%,G-99%);93(C-100%,T-9%);99(G-96%,T-8%);106(A-96%,T-8%);117(C-6%,T-95%);120(G-12%,A-91%);126(A-6%,G-96%);129(G-6%,A-99%);213(C-5%,T-95%);
AMPL1890486	54(G-5%,C-95%);87(G-99%);89(G-99%);97(A-6%,G-98%);107(A-99%);112(G-99%);129(A-10%,G-98%);131(A-95%,T-5%);136(C-100%,T-5%);137(A-12%,G-98%);144(A-5%,T-95%);152(C-12%,A-92%);153(T-99%);155(G-99%);158(C-99%);173(C-99%);194(A-6%,T-100%);195(C-95%,T-5%);197(A-6%,G-95%);198(G-99%);
AMPL1890488	52(G-96%);55(T-99%);57(G-35%,T-87%);62(A-8%,G-99%);70(G-97%,T-6%);75(T-96%);88(C-99%);106(A-22%,G-97%);109(T-99%);115(G-99%);144(C-96%);155(T-97%);157(A-99%);194(A-96%);195(G-96%);207(C-99%);209(A-99%);210(A-100%,T-5%);215(G-99%);226(G-99%);237(T-99%);
AMPL1890489	50(T-97%);68(G-6%,A-97%);86(G-5%,A-95%);89(T-97%);120(C-8%,A-95%);138(G-6%,A-99%);
AMPL1890490	38(G-26%,A-88%);80(C-5%,G-95%);87(C-9%,G-18%,A-88%);88(G-99%);90(A-99%);92(C-10%,A-94%);94(T-99%);102(C-5%,T-94%);107(C-99%,T-8%);121(A-5%,G-98%);125(A-5%,T-95%);137(G-99%);156(T-99%);212(A-99%);214(A-99%);218(A-95%,T-5%);221(G-99%,T-5%);224(C-6%,T-95%);
AMPL1890491	55(A-38%,G-95%);63(C-9%,T-99%);64(C-9%,T-99%);95(A-9%,G-99%);109(A-9%,T-99%);113(A-9%,G-99%);122(A-9%,G-99%);177(G-99%);178(C-98%);179(C-99%);182(C-99%);183(C-99%,T-6%);188(A-6%,T-98%);190(A-6%,C-99%);191(A-5%,T-96%);192(A-99%);195(G-9%,A-99%);201(G-99%);215(G-9%,T-99%);217(C-95%,T-38%);219(C-99%,T-9%);223(C-98%,T-15%);224(C-12%,G-9%,T-94%);231(C-5%,T-99%);
AMPL1890492	44(T-93%);45(C-93%);60(A-12%,C-91%);70(T-97%);71(A-99%);77(G-8%,A-93%);78(G-8%,A-93%);83(C-99%);136(C-8%,T-93%);169(C-99%);190(A-8%,G-93%);205(C-78%,T-47%);206(A-7%,G-95%);227(C-99%);228(G-99%);
AMPL1890493	69(A-96%,T-9%);206(G-99%);207(C-83%,T-24%);215(A-99%);
AMPL1890494	60(G-20%,T-94%);114(A-94%,T-5%);124(C-6%,A-100%);182(C-5%,A-95%);186(G-99%);209(T-99%);
AMPL1890496	39(G-91%,T-24%);76(A-11%,T-100%);79(C-14%,T-97%);84(C-94%);87(A-10%,T-99%);123(A-5%,T-96%);137(C-6%,G-95%);140(C-97%,T-13%);146(A-5%,C-95%);151(C-5%,T-95%);206(T-99%);
AMPL1890497	39(G-14%,A-100%);40(C-100%,T-95%);50(C-100%,T-100%);53(C-100%,T-14%);56(C-100%,T-5%);58(A-8%,G-96%);59(C-100%,T-100%);61(G-5%,A-100%);63(C-99%,A-100%);64(G-5%,A-99%);81(C-8%,A-100%);101(C-100%,T-6%);109(G-100%,A-100%);124(C-100%,T-100%);134(C-5%,T-100%);141(G-100%,T-5%);158(G-5%,A-100%);159(A-12%,C-86%,T-100%);174(A-5%,C-96%,T-100%);179(G-6%,A-100%);181(A-100%,G-100%);184(G-100%,T-100%);185(C-100…
AMPL1890498	80(G-5%,A-95%);100(G-99%);117(G-5%,A-95%);118(A-5%,C-95%);144(A-5%,G-96%);152(A-5%,T-95%);155(C-95%,T-11%);159(A-92%,T-27%);166(A-5%,C-95%);182(C-11%,T-94%);214(G-5%,A-95%);237(G-5%,T-95%);
AMPL1890499	40(G-5%,T-100%);47(T-96%);48(A-7%,G-52%,T-99%);50(T-97%);54(A-28%,C-5%,T-100%);55(A-99%);56(C-96%,T-95%);62(A-13%,T-100%);65(G-9%,A-100%);77(C-100%,T-24%);78(G-100%,T-79%);79(C-100%,T-5%);80(A-93%,G-96%);93(A-95%,T-95%);94(A-5%,G-99%,T-13%);100(C-95%,A-95%);104(G-95%);108(C-17%,T-100%);124(A-7%,T-100%);136(C-100%,T-20%);142(G-5%,A-100%);166(A-5%,G-100%);170(C-100%,T-7%);171(A-100%,T-17%);191(A-8%…
AMPL1890500	42(C-96%,T-12%);48(C-100%,T-9%);50(G-10%,A-96%);53(A-6%,G-96%);56(G-5%,C-96%);57(C-5%,T-96%);67(A-96%);69(T-96%);73(T-97%);74(C-100%,T-6%);75(C-96%);77(G-47%,C-73%);79(C-8%,T-99%);80(C-97%);82(G-96%,T-5%);83(G-99%,T-13%);85(A-6%,C-100%);89(C-92%,T-9%);90(A-97%);93(C-8%,T-97%);94(C-99%);95(C-100%,T-6%);97(G-46%,A-77%,T-5%);98(G-96%);104(A-10%,T-96%);105(G-99%);106(A-10%,G-96%);107(A-99%);110(C-99%…
AMPL1890501	36(C-97%,T-21%);37(G-97%);40(C-5%,T-95%);42(C-19%,T-87%);43(C-97%,T-5%);44(A-12%,G-96%);50(G-5%,C-95%);56(C-99%);58(A-28%,G-78%);60(C-27%,T-79%);61(A-18%,G-88%);62(A-5%,T-95%);63(C-13%,T-92%);66(C-5%,A-100%);67(C-95%,T-12%);68(G-5%,A-95%);82(C-92%,T-13%);83(C-5%,G-95%);90(C-5%,T-96%);93(C-99%);101(G-99%);106(C-14%,T-92%);107(G-95%,T-8%);108(G-5%,T-96%);110(A-96%,T-5%);120(G-5%,A-96%);127(G-5%,A-9…
AMPL1890502	57(A-99%);141(A-16%,G-93%);
AMPL1890503	60(G-99%);64(G-99%);65(A-99%);96(T-97%);101(A-99%);102(C-72%,T-28%);105(C-72%,T-28%);111(C-9%,T-91%);128(C-99%);136(C-97%);137(A-9%,G-91%);138(C-90%,A-10%);170(G-5%,A-95%);200(G-95%,T-5%);
AMPL1890504	40(T-98%);55(A-11%,T-96%);57(C-98%);69(C-98%,T-18%);88(G-15%,A-100%);90(C-98%);104(A-26%,T-100%);111(G-98%);119(C-95%,T-6%);123(C-100%,T-25%);125(A-98%);153(C-100%,T-25%);154(C-26%,T-100%);156(A-14%,G-100%);158(C-100%,T-15%);161(C-100%,T-26%);162(G-32%,A-95%);166(G-26%,A-100%);169(C-6%,T-100%);172(T-98%);194(C-99%);200(C-22%,A-100%,T-6%);206(G-14%,C-100%);209(G-31%,A-95%);213(A-6%,G-100%);218(A-2…
AMPL1890505	42(A-99%);66(A-7%,G-96%);69(T-99%);74(T-99%);84(A-99%);95(C-96%,T-7%);127(G-5%,A-99%);146(T-99%);204(G-5%,T-97%);208(C-99%);
AMPL1890506	37(C-5%,T-95%);48(C-98%);68(C-92%,T-8%);78(C-5%,T-95%);81(C-96%,T-6%);86(A-98%);95(A-95%,T-5%);138(C-100%,T-5%);144(A-22%,G-88%);168(G-99%);196(T-99%);198(C-99%);201(C-94%,T-5%);223(A-99%);230(A-6%,G-100%);
AMPL1890507	67(T-99%);76(C-99%);88(C-99%);130(A-99%,T-5%);187(C-97%,T-16%);210(A-99%);
AMPL1890508	47(C-100%,T-5%);63(G-5%,C-100%);66(C-100%,T-6%);67(G-8%,A-95%);68(C-5%,T-100%);70(G-99%);86(A-5%,C-100%);108(C-5%,T-100%);140(G-8%,A-95%);149(A-5%,T-100%);152(C-100%,T-6%);175(G-100%,T-6%);208(C-100%,T-5%);216(A-13%,G-92%);219(A-5%,G-99%);
AMPL1890509	52(G-99%);53(C-99%);84(A-11%,G-100%);159(G-100%,T-5%);164(A-14%,T-98%);172(C-95%,T-6%);
AMPL1890510	41(G-84%,A-98%);43(G-100%,T-82%);51(C-100%,T-84%);52(C-29%,A-100%);58(C-100%,T-84%);59(A-100%,T-84%);70(C-84%,A-100%);71(A-84%,T-100%);72(A-52%,G-95%);73(C-95%,T-59%);74(T-99%);75(G-78%,T-100%);77(C-84%,T-100%);84(A-100%,T-16%);86(A-84%,G-100%);87(C-100%,T-84%);88(G-5%,C-100%);103(C-5%,T-100%);109(C-100%,T-82%);111(A-99%,T-84%);118(C-79%,T-100%);132(A-79%,G-100%);136(C-84%,T-94%);147(A-84%,C-100%…
AMPL1890511	52(C-7%,G-100%);54(A-99%);73(T-99%);89(C-100%,T-5%);168(C-25%,T-95%);190(A-13%,C-97%);
AMPL1890512	41(C-100%,A-59%);43(G-79%,C-100%);60(A-9%,G-100%);63(A-66%,G-100%);65(C-100%,T-24%);68(A-8%,G-100%);78(C-100%,T-61%);81(A-100%,T-59%);93(G-9%,A-100%);98(A-24%,G-100%);101(C-100%,T-9%);111(C-100%,T-25%);112(G-100%,A-66%);122(C-100%,T-79%);125(T-99%);128(C-9%,T-100%);147(C-97%,T-95%);149(A-9%,G-100%);159(A-5%,G-100%);163(A-100%,T-13%);170(G-92%,A-100%);191(A-8%,G-100%);192(C-100%,T-80%);212(A-100%,…
AMPL1890513	42(G-6%,A-100%);45(C-5%,T-100%);54(C-100%,G-92%);78(A-34%,G-100%);80(C-16%,T-100%);84(G-100%,A-99%);86(C-99%,T-100%);87(A-100%,G-99%);90(A-6%,G-100%);92(C-100%,T-5%);93(A-5%,G-100%);100(G-100%,T-99%);107(G-94%,T-100%);139(A-99%,T-100%);150(G-44%,A-100%);165(A-5%,C-100%);183(C-100%,T-5%);216(C-12%,A-100%);
AMPL1890514	45(A-99%,T-5%);109(T-99%);110(T-99%);123(C-100%,T-5%);156(C-99%,T-7%);181(G-99%);192(C-9%,T-96%);197(G-96%,T-20%);211(C-13%,G-97%);
AMPL1890515	39(C-99%);41(A-99%);48(C-99%);51(C-99%,T-6%);53(A-99%);54(G-5%,A-96%);58(A-99%);61(G-99%);64(A-99%);65(T-99%);67(A-6%,C-96%);70(G-99%);82(C-96%);83(T-99%);114(C-99%);117(G-99%);126(T-99%);131(T-97%);139(T-99%);151(A-99%);153(C-97%);154(T-99%);160(A-99%);187(T-99%);189(T-99%);191(C-99%);194(A-97%);197(A-99%);210(C-99%);220(G-99%);233(C-99%);234(C-95%,T-27%);235(T-99%);
AMPL1890516	40(T-99%);45(A-5%,T-95%);51(G-97%);79(G-5%,A-95%);81(G-22%,A-92%);84(A-99%);93(G-5%,A-99%);105(A-99%);126(G-6%,A-95%);138(C-5%,T-99%);180(A-99%);
AMPL1890517	38(G-97%,A-12%);44(A-99%);113(C-99%);114(G-99%);184(C-99%);215(G-99%);
AMPL1890518	74(A-7%,T-97%);86(A-99%);120(C-99%);205(G-29%,T-84%);206(C-93%,T-11%);229(A-7%,G-97%);
AMPL1890519	36(T-99%);120(T-99%);128(A-99%);188(C-9%,G-93%);202(A-95%,T-8%);220(C-9%,T-95%);
AMPL1890520	41(C-6%,T-98%);52(C-6%,G-94%);54(A-18%,T-91%);72(G-6%,A-98%);80(G-6%,A-94%);88(T-97%);92(G-98%);110(C-98%);119(A-98%);158(A-6%,G-94%);192(A-98%);
AMPL1890521	93(G-99%);96(A-99%);133(A-96%,T-11%);178(A-99%);
AMPL1890522	46(A-5%,C-100%);64(C-99%);90(G-5%,T-100%);133(C-100%,T-5%);154(G-99%);157(A-5%,C-100%);160(A-5%,C-100%);167(C-98%);169(A-100%,T-5%);174(A-98%);180(A-6%,G-94%);182(A-5%,G-98%);191(C-100%,T-5%);
AMPL1890523	54(C-11%,T-100%);60(A-9%,G-100%);63(C-14%,G-100%);64(A-6%,C-100%);68(A-98%);87(A-8%,C-100%,T-6%);96(G-98%,T-14%);106(G-95%,A-42%);108(A-17%,G-95%);112(A-6%,C-14%,G-95%);116(A-6%,G-97%,T-12%);120(A-8%,G-98%);123(A-15%,G-95%);126(A-12%,G-97%);127(G-47%,T-91%);134(C-98%,T-14%);137(T-98%);151(A-6%,G-100%);155(A-100%,T-24%);157(A-6%,G-100%);161(C-89%,T-21%);167(C-100%,T-6%);169(C-100%,T-8%);174(G-98%)…
AMPL1890524	71(C-99%);109(A-11%,G-93%);129(G-97%);130(C-99%);
AMPL1890526	92(C-95%,T-5%);107(C-14%,T-99%);113(A-5%,G-95%);152(A-8%,G-98%);179(A-5%,T-96%);
AMPL1890527	61(A-5%,T-100%);102(A-97%);107(G-99%);117(G-97%);129(G-6%,T-95%);153(G-99%,T-9%);165(C-8%,T-95%);173(C-99%);205(C-99%);217(G-6%,A-95%);
AMPL1890528	45(T-99%);58(A-5%,G-94%,T-20%);106(G-92%,T-10%);115(C-99%);130(A-97%);223(A-6%,G-99%);
AMPL1890529	45(C-97%);61(G-99%);119(G-25%,A-94%);166(A-99%);194(G-99%);209(G-6%,A-100%);214(T-99%);
AMPL1890530	46(A-5%,T-95%);52(A-16%,C-95%);102(G-99%);158(A-99%);
AMPL1890531	51(A-80%,G-100%);53(G-75%,A-100%);59(A-100%,T-80%);67(C-72%,T-100%);97(C-80%,T-100%);98(A-100%,T-79%);144(A-5%,G-99%);157(A-100%,G-80%);188(C-100%,T-6%);209(G-100%,C-80%);219(C-5%,T-99%);
AMPL1890532	44(T-99%);49(G-99%);53(A-81%,T-40%);57(A-6%,T-99%);58(T-99%);60(A-6%,G-96%);81(G-97%);106(A-99%);116(A-99%);119(C-99%);166(A-99%);180(T-99%);198(A-99%);202(G-99%);220(C-97%,T-6%);
AMPL1890533	41(C-99%);47(A-99%);54(C-96%,T-11%);97(A-6%,C-95%);100(A-99%);130(G-96%);132(T-98%);139(A-99%);165(C-94%,T-9%);184(G-99%);194(T-99%);
AMPL1890534	36(C-100%,T-5%);43(C-11%,T-92%);46(G-99%,A-86%);61(G-5%,A-100%);64(G-10%,A-91%);84(A-100%,T-5%);103(C-10%,T-92%);104(A-92%,T-92%);117(C-100%,T-5%);124(C-100%,T-91%);130(C-91%,T-100%);136(C-100%,T-5%);139(C-100%,T-6%);148(A-6%,G-100%);155(G-5%,A-100%);188(A-99%);190(A-9%,C-94%);195(C-10%,T-92%);198(C-5%,A-100%);
AMPL1890535	40(C-10%,T-100%);41(C-100%,T-10%);50(A-34%,C-90%);52(A-5%,T-100%);80(A-100%,C-10%);81(G-6%,A-95%);90(G-99%);101(C-10%,T-100%);108(G-5%,A-98%);109(G-6%,C-100%);112(A-12%,T-95%);115(T-99%);127(C-5%,T-99%);130(C-5%,G-98%);137(T-99%);138(C-100%,T-10%);150(C-99%);179(C-99%,T-8%);187(A-6%,G-99%);192(C-5%,T-98%);202(A-10%,T-100%);203(A-10%,G-100%);205(A-10%,G-100%);207(A-100%,T-10%);209(C-99%);210(A-10%…
AMPL1890536	61(G-99%,T-5%);68(G-99%);133(G-99%);176(G-96%,T-7%);
AMPL1890537	47(G-96%);59(T-99%);78(T-99%);89(C-94%,T-6%);99(G-5%,A-92%,T-11%);128(A-6%,T-94%);131(C-95%,T-5%);137(T-98%);140(T-99%);160(T-99%);176(C-98%);179(C-6%,T-94%);189(G-6%,T-94%);190(G-99%);195(G-99%);200(C-99%);
AMPL1890538	64(A-96%);66(A-99%);92(C-99%);96(C-99%);105(G-99%);155(A-99%);158(T-99%);178(T-97%);
AMPL1890539	116(A-22%,T-88%);143(A-5%,G-97%);
AMPL1890540	37(G-80%,A-48%);41(G-15%,A-98%);49(T-99%);51(G-99%);52(A-99%);56(T-96%);63(C-99%,T-11%);64(G-95%,T-5%);68(C-99%);98(C-99%);102(C-6%,T-98%);118(A-99%);134(T-96%);141(T-99%);156(C-99%);164(A-96%);167(G-99%);189(A-14%,C-98%);
AMPL1890541	86(C-99%);94(G-12%,A-94%);100(C-95%,T-25%);125(G-99%);154(A-5%,G-98%);192(A-5%,T-95%);
AMPL1890542	75(C-12%,T-99%);88(A-5%,G-99%);117(C-99%);
AMPL1890543	57(A-99%);141(C-6%,T-95%);147(C-94%,T-9%);165(C-6%,T-95%);201(C-6%,G-5%,A-98%);
AMPL1890544	45(T-99%);54(G-99%);87(G-99%);99(G-99%);146(C-99%);165(C-95%,T-5%);168(A-99%,T-5%);174(T-99%);180(T-99%);208(G-99%);
AMPL1890545	67(A-94%,T-8%);139(A-5%,T-95%);
AMPL1890546	85(G-13%,A-93%);105(A-99%);106(A-13%,G-93%);118(C-99%,T-9%);126(C-99%);184(C-100%,T-6%);189(G-99%);219(C-99%);
AMPL1890547	38(T-97%);79(G-99%);81(T-97%);83(A-35%,T-88%);90(A-8%,G-99%);94(A-97%);97(A-96%,T-5%);102(G-5%,A-100%);104(T-99%);125(C-97%);139(T-97%);145(A-35%,G-88%);159(T-97%);162(C-31%,T-90%);180(T-97%);187(G-99%);197(G-97%);198(G-5%,A-96%);
AMPL1890548	49(A-8%,G-100%);53(C-99%);57(A-10%,G-100%);61(C-99%,T-5%);62(T-99%);65(A-5%,G-99%);66(C-12%,T-95%);68(C-98%);69(A-12%,G-95%);81(C-99%,T-5%);84(A-12%,T-94%);88(C-95%,T-6%);90(A-6%,G-100%);98(C-12%,T-95%);102(A-98%);104(G-99%);110(G-8%,A-94%,T-5%);115(A-6%,G-98%);117(C-12%,T-95%);122(A-5%,G-100%);129(G-99%);131(C-99%,T-5%);132(C-29%,A-100%);134(C-95%,T-6%);150(C-99%);152(G-12%,A-94%);156(A-5%,G-100…
AMPL1890549	43(C-9%,G-6%,A-95%);149(C-6%,G-95%);150(C-16%,T-94%);
AMPL1890550	110(C-99%);169(T-99%);175(C-99%);

## Sheet: Supplementary Table S5
Supplementary Table S5. Accuracy Analysis of Multinucleotide Polymorphism (MNP) Markers in 30 Polygonatum cyrtonema Samples
Variety Code	Library 1	Library 2	Number of Markers Compared	Number of Markers with Different Genotypes	Number of Reproducible Markers	Genotyping Reproducibility	Genotyping Accuracy
DH-01	DHHJ231128001-21	DHHJ231128001-11	502	2	500	0.996016	0.998008
DH-02	DHHJ231128002-21	DHHJ231128002-11	504	0	504	1	1
DH-03	DHHJ231128003-21	DHHJ231128003-11	503	1	502	0.998012	0.999006
DH-09	DHHJ231128009-21	DHHJ231128009-11	493	0	493	1	1
DH-21	DHHJ231128021-21	DHHJ231128021-11	504	1	503	0.998016	0.999008
DH-25	DHHJ231128025-21	DHHJ231128025-11	501	0	501	1	1
DH-31	DHHJ231128031-21	DHHJ231128031-11	498	1	497	0.997992	0.998996
DH-36	DHHJ231128036-21	DHHJ231128036-11	498	0	498	1	1
DH-37	DHHJ231128037-21	DHHJ231128037-11	501	0	501	1	1
DH-38	DHHJ231128038-21	DHHJ231128038-11	499	1	498	0.997996	0.998998
DH-39	DHHJ231128039-21	DHHJ231128039-11	492	0	492	1	1
DH-40	DHHJ231128040-21	DHHJ231128040-11	499	0	499	1	1
DH-41	DHHJ231128041-21	DHHJ231128041-11	505	8	497	0.984158	0.992079
DH-42	DHHJ231128042-21	DHHJ231128042-11	502	0	502	1	1
DH-43	DHHJ231128043-21	DHHJ231128043-11	502	1	501	0.998008	0.999004
DH-44	DHHJ231128044-21	DHHJ231128044-11	495	3	492	0.993939	0.99697
DH-45	DHHJ231128045-21	DHHJ231128045-11	501	1	500	0.998004	0.999002
DH-46	DHHJ231128046-21	DHHJ231128046-11	498	1	497	0.997992	0.998996
DH-47	DHHJ231128047-21	DHHJ231128047-11	497	0	497	1	1
DH-48	DHHJ231128048-21	DHHJ231128048-11	503	1	502	0.998012	0.999006
DH-49	DHHJ231128049-21	DHHJ231128049-11	500	1	499	0.998	0.999
DH-50	DHHJ231128050-21	DHHJ231128050-11	488	1	487	0.997951	0.998975
DH-51	DHHJ231128051-21	DHHJ231128051-11	501	0	501	1	1
DH-52	DHHJ231128052-21	DHHJ231128052-11	306	0	306	1	1
DH-53	DHHJ231128053-21	DHHJ231128053-11	316	0	316	1	1
DH-54	DHHJ231128054-21	DHHJ231128054-11	318	0	318	1	1
DH-55	DHHJ231128055-21	DHHJ231128055-11	501	0	501	1	1
DH-56	DHHJ231128056-21	DHHJ231128056-11	500	8	492	0.984	0.992
DH-57	DHHJ231128057-21	DHHJ231128057-11	505	1	504	0.99802	0.99901
DH-58	DHHJ231128058-21	DHHJ231128058-11	493	1	492	0.997972	0.998986
Total			14425	33	14392	0.997803	0.998901

## Sheet: Supplementary Table S6
Supplementary Table S6. Differential Analysis of Multinucleotide Polymorphism (MNP) Markers Based on Pairwise Comparisons of Polygonatum cyrtonema Samples
serial number	Variety Code	Variety Code	Number of Shared Loci	Number of Differential Loci	Differential Ratio: Differential Loci/Shared Loci	Genetic similarity
1	DH-73	DH-74	484	432	0.892562	0.107438
2	DH-73	DH-75	495	373	0.753535	0.246465
3	DH-73	DH-76	494	372	0.753036	0.246964
4	DH-73	DH-77	478	429	0.89749	0.10251
5	DH-73	DH-78	494	386	0.781377	0.218623
6	DH-73	DH-79	493	395	0.801217	0.198783
7	DH-73	DH-80	496	404	0.814516	0.185484
8	DH-73	DH-01	499	429	0.859719	0.140281
9	DH-73	DH-02	500	423	0.846	0.154
10	DH-73	DH-03	499	461	0.923848	0.0761523
11	DH-73	DH-04	496	404	0.814516	0.185484
12	DH-73	DH-05	498	437	0.87751	0.12249
13	DH-73	DH-06	495	434	0.876768	0.123232
14	DH-73	DH-07	492	416	0.845528	0.154472
15	DH-73	DH-08	338	337	0.997041	0.00295858
16	DH-73	DH-09	490	423	0.863265	0.136735			55
17	DH-73	DH-10	497	405	0.814889	0.185111
18	DH-73	DH-11	496	407	0.820565	0.179435
19	DH-73	DH-12	499	413	0.827655	0.172345
20	DH-73	DH-13	492	403	0.819106	0.180894
21	DH-73	DH-14	449	404	0.899777	0.100223
22	DH-73	DH-15	493	396	0.803245	0.196755
23	DH-73	DH-16	499	419	0.839679	0.160321
24	DH-73	DH-17	496	414	0.834677	0.165323
25	DH-73	DH-18	484	435	0.89876	0.10124
26	DH-73	DH-19	496	421	0.84879	0.15121
27	DH-73	DH-20	482	431	0.894191	0.105809
28	DH-73	DH-21	500	419	0.838	0.162
29	DH-73	DH-22	401	392	0.977556	0.0224439
30	DH-73	DH-23	495	407	0.822222	0.177778
31	DH-73	DH-24	501	446	0.89022	0.10978
32	DH-73	DH-25	498	424	0.851406	0.148594
33	DH-73	DH-26	498	427	0.85743	0.14257
34	DH-73	DH-27	496	430	0.866935	0.133065
35	DH-73	DH-28	495	418	0.844444	0.155556
36	DH-73	DH-29	498	416	0.835341	0.164659
37	DH-73	DH-30	496	418	0.842742	0.157258
38	DH-73	DH-31	495	426	0.860606	0.139394
39	DH-73	DH-32	496	414	0.834677	0.165323
40	DH-73	DH-33	500	420	0.84	0.16
41	DH-73	DH-34	497	409	0.822938	0.177062
42	DH-73	DH-35	496	430	0.866935	0.133065
43	DH-73	DH-36	494	401	0.811741	0.188259
44	DH-73	DH-37	497	407	0.818913	0.181087
45	DH-73	DH-38	498	408	0.819277	0.180723
46	DH-73	DH-39	488	407	0.834016	0.165984
47	DH-73	DH-40	497	417	0.839034	0.160966
48	DH-73	DH-41	501	417	0.832335	0.167665
49	DH-73	DH-42	499	413	0.827655	0.172345
50	DH-73	DH-43	499	417	0.835671	0.164329
51	DH-73	DH-44	493	393	0.79716	0.20284
52	DH-73	DH-45	499	421	0.843687	0.156313
53	DH-73	DH-46	497	446	0.897384	0.102616
54	DH-73	DH-47	493	432	0.876268	0.123732
55	DH-73	DH-48	500	427	0.854	0.146
56	DH-73	DH-49	496	420	0.846774	0.153226
57	DH-73	DH-50	486	440	0.90535	0.0946502
58	DH-73	DH-51	499	416	0.833667	0.166333
59	DH-73	DH-52	306	305	0.996732	0.00326797
60	DH-73	DH-53	314	313	0.996815	0.00318471
61	DH-73	DH-54	325	323	0.993846	0.00615385
62	DH-73	DH-55	499	412	0.825651	0.174349
63	DH-73	DH-56	496	412	0.830645	0.169355
64	DH-73	DH-57	501	420	0.838323	0.161677
65	DH-73	DH-58	493	430	0.872211	0.127789
66	DH-73	DH-59	495	419	0.846465	0.153535
67	DH-73	DH-60	501	413	0.824351	0.175649
68	DH-73	DH-61	495	421	0.850505	0.149495
69	DH-73	DH-62	497	421	0.847082	0.152918
70	DH-73	DH-63	496	408	0.822581	0.177419
71	DH-73	DH-64	498	412	0.827309	0.172691
72	DH-73	DH-65	498	419	0.841365	0.158635
73	DH-73	DH-66	494	406	0.821862	0.178138
74	DH-73	DH-67	499	427	0.855711	0.144289
75	DH-73	DH-68	496	424	0.854839	0.145161
76	DH-73	DH-69	493	399	0.809331	0.190669
77	DH-73	DH-70	487	400	0.821355	0.178645
78	DH-73	DH-71	498	434	0.871486	0.128514
79	DH-73	DH-72	501	425	0.848303	0.151697
80	DH-74	DH-75	482	430	0.892116	0.107884
81	DH-74	DH-76	481	441	0.91684	0.0831601
82	DH-74	DH-77	475	290	0.610526	0.389474
83	DH-74	DH-78	480	441	0.91875	0.08125
84	DH-74	DH-79	480	429	0.89375	0.10625
85	DH-74	DH-80	481	432	0.898129	0.101871
86	DH-74	DH-01	485	429	0.884536	0.115464
87	DH-74	DH-02	486	439	0.903292	0.0967078
88	DH-74	DH-03	485	461	0.950515	0.0494845
89	DH-74	DH-04	482	421	0.873444	0.126556
90	DH-74	DH-05	484	432	0.892562	0.107438
91	DH-74	DH-06	484	414	0.855372	0.144628
92	DH-74	DH-07	478	423	0.884937	0.115063
93	DH-74	DH-08	334	333	0.997006	0.00299401
94	DH-74	DH-09	477	423	0.886792	0.113208
95	DH-74	DH-10	484	429	0.886364	0.113636
96	DH-74	DH-11	482	427	0.885892	0.114108
97	DH-74	DH-12	485	431	0.88866	0.11134
98	DH-74	DH-13	479	428	0.893528	0.106472
99	DH-74	DH-14	443	351	0.792325	0.207675
100	DH-74	DH-15	480	408	0.85	0.15
101	DH-74	DH-16	485	437	0.901031	0.0989691
102	DH-74	DH-17	482	427	0.885892	0.114108
103	DH-74	DH-18	476	383	0.804622	0.195378
104	DH-74	DH-19	482	431	0.894191	0.105809
105	DH-74	DH-20	474	378	0.797468	0.202532
106	DH-74	DH-21	486	438	0.901235	0.0987654
107	DH-74	DH-22	394	392	0.994924	0.00507614
108	DH-74	DH-23	481	423	0.879418	0.120582
109	DH-74	DH-24	487	441	0.905544	0.0944559
110	DH-74	DH-25	484	435	0.89876	0.10124
111	DH-74	DH-26	484	433	0.894628	0.105372
112	DH-74	DH-27	482	431	0.894191	0.105809
113	DH-74	DH-28	481	426	0.885655	0.114345
114	DH-74	DH-29	484	432	0.892562	0.107438
115	DH-74	DH-30	482	438	0.908714	0.0912863
116	DH-74	DH-31	482	432	0.896266	0.103734
117	DH-74	DH-32	482	422	0.875519	0.124481
118	DH-74	DH-33	486	430	0.884774	0.115226
119	DH-74	DH-34	484	430	0.88843	0.11157
120	DH-74	DH-35	483	436	0.902692	0.0973085
121	DH-74	DH-36	480	424	0.883333	0.116667
122	DH-74	DH-37	483	431	0.89234	0.10766
123	DH-74	DH-38	484	431	0.890496	0.109504
124	DH-74	DH-39	476	424	0.890756	0.109244
125	DH-74	DH-40	484	431	0.890496	0.109504
126	DH-74	DH-41	487	431	0.88501	0.11499
127	DH-74	DH-42	485	433	0.892784	0.107216
128	DH-74	DH-43	485	429	0.884536	0.115464
129	DH-74	DH-44	481	432	0.898129	0.101871
130	DH-74	DH-45	485	432	0.890722	0.109278
131	DH-74	DH-46	483	435	0.900621	0.0993789
132	DH-74	DH-47	479	438	0.914405	0.085595
133	DH-74	DH-48	486	433	0.890947	0.109053
134	DH-74	DH-49	482	438	0.908714	0.0912863
135	DH-74	DH-50	476	365	0.766807	0.233193
136	DH-74	DH-51	484	428	0.884298	0.115702
137	DH-74	DH-52	304	303	0.996711	0.00328947
138	DH-74	DH-53	310	309	0.996774	0.00322581
139	DH-74	DH-54	320	320	1	0
140	DH-74	DH-55	485	428	0.882474	0.117526
141	DH-74	DH-56	483	435	0.900621	0.0993789
142	DH-74	DH-57	487	429	0.880903	0.119097
143	DH-74	DH-58	479	438	0.914405	0.085595
144	DH-74	DH-59	481	431	0.89605	0.10395
145	DH-74	DH-60	487	434	0.89117	0.10883
146	DH-74	DH-61	481	433	0.900208	0.0997921
147	DH-74	DH-62	483	430	0.890269	0.109731
148	DH-74	DH-63	482	428	0.887967	0.112033
149	DH-74	DH-64	484	439	0.907025	0.0929752
150	DH-74	DH-65	484	443	0.915289	0.0847107
151	DH-74	DH-66	480	426	0.8875	0.1125
152	DH-74	DH-67	484	429	0.886364	0.113636
153	DH-74	DH-68	483	432	0.89441	0.10559
154	DH-74	DH-69	480	418	0.870833	0.129167
155	DH-74	DH-70	474	413	0.871308	0.128692
156	DH-74	DH-71	484	449	0.927686	0.072314
157	DH-74	DH-72	487	437	0.897331	0.102669
158	DH-75	DH-76	492	373	0.75813	0.24187
159	DH-75	DH-77	475	424	0.892632	0.107368
160	DH-75	DH-78	492	381	0.77439	0.22561
161	DH-75	DH-79	492	395	0.802846	0.197154
162	DH-75	DH-80	492	412	0.837398	0.162602
163	DH-75	DH-01	496	437	0.881048	0.118952
164	DH-75	DH-02	497	420	0.84507	0.15493
165	DH-75	DH-03	496	455	0.917339	0.0826613
166	DH-75	DH-04	493	411	0.833671	0.166329
167	DH-75	DH-05	495	434	0.876768	0.123232
168	DH-75	DH-06	492	447	0.908537	0.0914634
169	DH-75	DH-07	489	426	0.871166	0.128834
170	DH-75	DH-08	337	336	0.997033	0.00296736
171	DH-75	DH-09	488	415	0.85041	0.14959
172	DH-75	DH-10	494	403	0.815789	0.184211
173	DH-75	DH-11	493	420	0.851927	0.148073
174	DH-75	DH-12	496	417	0.840726	0.159274
175	DH-75	DH-13	489	408	0.834356	0.165644
176	DH-75	DH-14	447	388	0.868009	0.131991
177	DH-75	DH-15	490	391	0.797959	0.202041
178	DH-75	DH-16	496	414	0.834677	0.165323
179	DH-75	DH-17	493	407	0.825558	0.174442
180	DH-75	DH-18	482	425	0.881743	0.118257
181	DH-75	DH-19	493	407	0.825558	0.174442
182	DH-75	DH-20	480	424	0.883333	0.116667
183	DH-75	DH-21	497	417	0.839034	0.160966
184	DH-75	DH-22	398	392	0.984925	0.0150754
185	DH-75	DH-23	493	407	0.825558	0.174442
186	DH-75	DH-24	498	429	0.861446	0.138554
187	DH-75	DH-25	495	424	0.856566	0.143434
188	DH-75	DH-26	495	420	0.848485	0.151515
189	DH-75	DH-27	492	420	0.853659	0.146341
190	DH-75	DH-28	491	417	0.849287	0.150713
191	DH-75	DH-29	495	412	0.832323	0.167677
192	DH-75	DH-30	493	423	0.858012	0.141988
193	DH-75	DH-31	492	415	0.843496	0.156504
194	DH-75	DH-32	493	413	0.837728	0.162272
195	DH-75	DH-33	497	419	0.843058	0.156942
196	DH-75	DH-34	494	416	0.842105	0.157895
197	DH-75	DH-35	493	416	0.843813	0.156187
198	DH-75	DH-36	491	394	0.802444	0.197556
199	DH-75	DH-37	494	418	0.846154	0.153846
200	DH-75	DH-38	495	404	0.816162	0.183838
201	DH-75	DH-39	487	403	0.827515	0.172485
202	DH-75	DH-40	495	413	0.834343	0.165657
203	DH-75	DH-41	498	408	0.819277	0.180723
204	DH-75	DH-42	496	409	0.824597	0.175403
205	DH-75	DH-43	495	416	0.840404	0.159596
206	DH-75	DH-44	492	385	0.78252	0.21748
207	DH-75	DH-45	497	422	0.849095	0.150905
208	DH-75	DH-46	495	437	0.882828	0.117172
209	DH-75	DH-47	490	422	0.861224	0.138776
210	DH-75	DH-48	497	427	0.859155	0.140845
211	DH-75	DH-49	494	430	0.870445	0.129555
212	DH-75	DH-50	483	438	0.906832	0.0931677
213	DH-75	DH-51	495	413	0.834343	0.165657
214	DH-75	DH-52	304	303	0.996711	0.00328947
215	DH-75	DH-53	313	312	0.996805	0.00319489
216	DH-75	DH-54	324	323	0.996914	0.00308642
217	DH-75	DH-55	496	419	0.844758	0.155242
218	DH-75	DH-56	493	418	0.84787	0.15213
219	DH-75	DH-57	498	417	0.837349	0.162651
220	DH-75	DH-58	491	431	0.8778	0.1222
221	DH-75	DH-59	492	423	0.859756	0.140244
222	DH-75	DH-60	498	425	0.853414	0.146586
223	DH-75	DH-61	492	416	0.845528	0.154472
224	DH-75	DH-62	494	415	0.840081	0.159919
225	DH-75	DH-63	493	410	0.831643	0.168357
226	DH-75	DH-64	496	405	0.816532	0.183468
227	DH-75	DH-65	497	413	0.830986	0.169014
228	DH-75	DH-66	493	400	0.811359	0.188641
229	DH-75	DH-67	495	416	0.840404	0.159596
230	DH-75	DH-68	493	422	0.855984	0.144016
231	DH-75	DH-69	490	404	0.82449	0.17551
232	DH-75	DH-70	484	399	0.82438	0.17562
233	DH-75	DH-71	495	438	0.884848	0.115152
234	DH-75	DH-72	498	427	0.85743	0.14257
235	DH-76	DH-77	474	428	0.902954	0.0970464
236	DH-76	DH-78	491	385	0.784114	0.215886
237	DH-76	DH-79	492	396	0.804878	0.195122
238	DH-76	DH-80	492	426	0.865854	0.134146
239	DH-76	DH-01	495	442	0.892929	0.107071
240	DH-76	DH-02	496	427	0.860887	0.139113
241	DH-76	DH-03	495	459	0.927273	0.0727273
242	DH-76	DH-04	492	404	0.821138	0.178862
243	DH-76	DH-05	494	431	0.87247	0.12753
244	DH-76	DH-06	490	428	0.873469	0.126531
245	DH-76	DH-07	488	421	0.862705	0.137295
246	DH-76	DH-08	338	337	0.997041	0.00295858
247	DH-76	DH-09	487	415	0.852156	0.147844
248	DH-76	DH-10	493	405	0.821501	0.178499
249	DH-76	DH-11	492	416	0.845528	0.154472
250	DH-76	DH-12	495	415	0.838384	0.161616
251	DH-76	DH-13	489	404	0.826176	0.173824
252	DH-76	DH-14	447	400	0.894855	0.105145
253	DH-76	DH-15	490	399	0.814286	0.185714
254	DH-76	DH-16	495	416	0.840404	0.159596
255	DH-76	DH-17	492	407	0.827236	0.172764
256	DH-76	DH-18	480	437	0.910417	0.0895833
257	DH-76	DH-19	492	419	0.851626	0.148374
258	DH-76	DH-20	479	434	0.906054	0.0939457
259	DH-76	DH-21	496	413	0.832661	0.167339
260	DH-76	DH-22	399	393	0.984962	0.0150376
261	DH-76	DH-23	492	405	0.823171	0.176829
262	DH-76	DH-24	497	436	0.877264	0.122736
263	DH-76	DH-25	494	424	0.8583	0.1417
264	DH-76	DH-26	494	425	0.860324	0.139676
265	DH-76	DH-27	493	423	0.858012	0.141988
266	DH-76	DH-28	490	415	0.846939	0.153061
267	DH-76	DH-29	494	413	0.836032	0.163968
268	DH-76	DH-30	492	408	0.829268	0.170732
269	DH-76	DH-31	492	413	0.839431	0.160569
270	DH-76	DH-32	492	409	0.831301	0.168699
271	DH-76	DH-33	496	419	0.844758	0.155242
272	DH-76	DH-34	493	409	0.829615	0.170385
273	DH-76	DH-35	492	419	0.851626	0.148374
274	DH-76	DH-36	490	402	0.820408	0.179592
275	DH-76	DH-37	493	415	0.841785	0.158215
276	DH-76	DH-38	494	412	0.834008	0.165992
277	DH-76	DH-39	486	403	0.829218	0.170782
278	DH-76	DH-40	493	412	0.8357	0.1643
279	DH-76	DH-41	497	411	0.826962	0.173038
280	DH-76	DH-42	495	410	0.828283	0.171717
281	DH-76	DH-43	494	420	0.850202	0.149798
282	DH-76	DH-44	491	394	0.802444	0.197556
283	DH-76	DH-45	496	427	0.860887	0.139113
284	DH-76	DH-46	493	444	0.900609	0.0993915
285	DH-76	DH-47	489	431	0.881391	0.118609
286	DH-76	DH-48	496	432	0.870968	0.129032
287	DH-76	DH-49	493	431	0.874239	0.125761
288	DH-76	DH-50	482	446	0.925311	0.0746888
289	DH-76	DH-51	495	418	0.844444	0.155556
290	DH-76	DH-52	305	304	0.996721	0.00327869
291	DH-76	DH-53	315	313	0.993651	0.00634921
292	DH-76	DH-54	324	323	0.996914	0.00308642
293	DH-76	DH-55	495	417	0.842424	0.157576
294	DH-76	DH-56	492	415	0.843496	0.156504
295	DH-76	DH-57	497	429	0.863179	0.136821
296	DH-76	DH-58	489	437	0.893661	0.106339
297	DH-76	DH-59	492	424	0.861789	0.138211
298	DH-76	DH-60	497	411	0.826962	0.173038
299	DH-76	DH-61	491	411	0.837067	0.162933
300	DH-76	DH-62	493	407	0.825558	0.174442
301	DH-76	DH-63	493	416	0.843813	0.156187
302	DH-76	DH-64	495	422	0.852525	0.147475
303	DH-76	DH-65	496	412	0.830645	0.169355
304	DH-76	DH-66	492	404	0.821138	0.178862
305	DH-76	DH-67	495	414	0.836364	0.163636
306	DH-76	DH-68	492	420	0.853659	0.146341
307	DH-76	DH-69	489	406	0.830266	0.169734
308	DH-76	DH-70	483	412	0.853002	0.146998
309	DH-76	DH-71	494	439	0.888664	0.111336
310	DH-76	DH-72	497	416	0.837022	0.162978
311	DH-77	DH-78	474	432	0.911392	0.0886076
312	DH-77	DH-79	473	422	0.892178	0.107822
313	DH-77	DH-80	476	423	0.888655	0.111345
314	DH-77	DH-01	479	422	0.881002	0.118998
315	DH-77	DH-02	480	432	0.9	0.1
316	DH-77	DH-03	479	456	0.951983	0.0480167
317	DH-77	DH-04	476	424	0.890756	0.109244
318	DH-77	DH-05	479	425	0.887265	0.112735
319	DH-77	DH-06	479	407	0.849687	0.150313
320	DH-77	DH-07	473	416	0.879493	0.120507
321	DH-77	DH-08	333	332	0.996997	0.003003
322	DH-77	DH-09	471	416	0.883227	0.116773
323	DH-77	DH-10	478	420	0.878661	0.121339
324	DH-77	DH-11	477	424	0.888889	0.111111
325	DH-77	DH-12	479	420	0.876827	0.123173
326	DH-77	DH-13	473	410	0.866808	0.133192
327	DH-77	DH-14	442	342	0.773756	0.226244
328	DH-77	DH-15	473	403	0.852008	0.147992
329	DH-77	DH-16	479	426	0.889353	0.110647
330	DH-77	DH-17	476	419	0.880252	0.119748
331	DH-77	DH-18	473	374	0.790698	0.209302
332	DH-77	DH-19	476	423	0.888655	0.111345
333	DH-77	DH-20	472	371	0.786017	0.213983
334	DH-77	DH-21	480	426	0.8875	0.1125
335	DH-77	DH-22	394	391	0.992386	0.00761421
336	DH-77	DH-23	475	410	0.863158	0.136842
337	DH-77	DH-24	481	426	0.885655	0.114345
338	DH-77	DH-25	479	427	0.891441	0.108559
339	DH-77	DH-26	478	430	0.899582	0.100418
340	DH-77	DH-27	476	419	0.880252	0.119748
341	DH-77	DH-28	475	415	0.873684	0.126316
342	DH-77	DH-29	479	426	0.889353	0.110647
343	DH-77	DH-30	477	423	0.886792	0.113208
344	DH-77	DH-31	476	424	0.890756	0.109244
345	DH-77	DH-32	476	405	0.85084	0.14916
346	DH-77	DH-33	480	422	0.879167	0.120833
347	DH-77	DH-34	479	421	0.878914	0.121086
348	DH-77	DH-35	476	433	0.909664	0.0903361
349	DH-77	DH-36	474	412	0.869198	0.130802
350	DH-77	DH-37	477	422	0.884696	0.115304
351	DH-77	DH-38	478	416	0.870293	0.129707
352	DH-77	DH-39	468	417	0.891026	0.108974
353	DH-77	DH-40	477	418	0.87631	0.12369
354	DH-77	DH-41	481	422	0.877339	0.122661
355	DH-77	DH-42	479	422	0.881002	0.118998
356	DH-77	DH-43	478	420	0.878661	0.121339
357	DH-77	DH-44	474	424	0.894515	0.105485
358	DH-77	DH-45	479	425	0.887265	0.112735
359	DH-77	DH-46	477	425	0.890985	0.109015
360	DH-77	DH-47	473	429	0.906977	0.0930233
361	DH-77	DH-48	480	424	0.883333	0.116667
362	DH-77	DH-49	476	437	0.918067	0.0819328
363	DH-77	DH-50	474	359	0.757384	0.242616
364	DH-77	DH-51	478	424	0.887029	0.112971
365	DH-77	DH-52	304	303	0.996711	0.00328947
366	DH-77	DH-53	310	308	0.993548	0.00645161
367	DH-77	DH-54	321	321	1	0
368	DH-77	DH-55	479	417	0.870564	0.129436
369	DH-77	DH-56	476	428	0.89916	0.10084
370	DH-77	DH-57	481	430	0.893971	0.106029
371	DH-77	DH-58	473	428	0.904863	0.0951374
372	DH-77	DH-59	475	422	0.888421	0.111579
373	DH-77	DH-60	481	422	0.877339	0.122661
374	DH-77	DH-61	475	423	0.890526	0.109474
375	DH-77	DH-62	477	419	0.878407	0.121593
376	DH-77	DH-63	476	418	0.878151	0.121849
377	DH-77	DH-64	478	432	0.903766	0.0962343
378	DH-77	DH-65	478	434	0.90795	0.0920502
379	DH-77	DH-66	474	422	0.890295	0.109705
380	DH-77	DH-67	478	424	0.887029	0.112971
381	DH-77	DH-68	477	425	0.890985	0.109015
382	DH-77	DH-69	474	421	0.888186	0.111814
383	DH-77	DH-70	467	411	0.880086	0.119914
384	DH-77	DH-71	478	447	0.935146	0.0648536
385	DH-77	DH-72	481	432	0.898129	0.101871
386	DH-78	DH-79	492	392	0.796748	0.203252
387	DH-78	DH-80	492	414	0.841463	0.158537
388	DH-78	DH-01	496	437	0.881048	0.118952
389	DH-78	DH-02	497	419	0.843058	0.156942
390	DH-78	DH-03	496	466	0.939516	0.0604839
391	DH-78	DH-04	493	411	0.833671	0.166329
392	DH-78	DH-05	496	434	0.875	0.125
393	DH-78	DH-06	491	437	0.89002	0.10998
394	DH-78	DH-07	490	424	0.865306	0.134694
395	DH-78	DH-08	337	334	0.991098	0.00890208
396	DH-78	DH-09	488	422	0.864754	0.135246
397	DH-78	DH-10	494	412	0.834008	0.165992
398	DH-78	DH-11	493	423	0.858012	0.141988
399	DH-78	DH-12	496	422	0.850806	0.149194
400	DH-78	DH-13	489	414	0.846626	0.153374
401	DH-78	DH-14	447	405	0.90604	0.0939597
402	DH-78	DH-15	492	405	0.823171	0.176829
403	DH-78	DH-16	497	419	0.843058	0.156942
404	DH-78	DH-17	494	406	0.821862	0.178138
405	DH-78	DH-18	480	439	0.914583	0.0854167
406	DH-78	DH-19	494	415	0.840081	0.159919
407	DH-78	DH-20	479	433	0.903967	0.0960334
408	DH-78	DH-21	497	414	0.832998	0.167002
409	DH-78	DH-22	399	394	0.987469	0.0125313
410	DH-78	DH-23	494	417	0.84413	0.15587
411	DH-78	DH-24	498	436	0.875502	0.124498
412	DH-78	DH-25	495	424	0.856566	0.143434
413	DH-78	DH-26	495	415	0.838384	0.161616
414	DH-78	DH-27	493	421	0.853955	0.146045
415	DH-78	DH-28	491	418	0.851324	0.148676
416	DH-78	DH-29	495	421	0.850505	0.149495
417	DH-78	DH-30	494	429	0.868421	0.131579
418	DH-78	DH-31	492	421	0.855691	0.144309
419	DH-78	DH-32	495	422	0.852525	0.147475
420	DH-78	DH-33	497	428	0.861167	0.138833
421	DH-78	DH-34	495	414	0.836364	0.163636
422	DH-78	DH-35	493	428	0.868154	0.131846
423	DH-78	DH-36	491	400	0.814664	0.185336
424	DH-78	DH-37	494	419	0.848178	0.151822
425	DH-78	DH-38	495	424	0.856566	0.143434
426	DH-78	DH-39	487	410	0.841889	0.158111
427	DH-78	DH-40	495	424	0.856566	0.143434
428	DH-78	DH-41	498	413	0.829317	0.170683
429	DH-78	DH-42	498	419	0.841365	0.158635
430	DH-78	DH-43	495	413	0.834343	0.165657
431	DH-78	DH-44	491	394	0.802444	0.197556
432	DH-78	DH-45	497	428	0.861167	0.138833
433	DH-78	DH-46	493	439	0.890467	0.109533
434	DH-78	DH-47	490	432	0.881633	0.118367
435	DH-78	DH-48	497	426	0.857143	0.142857
436	DH-78	DH-49	493	425	0.862069	0.137931
437	DH-78	DH-50	482	433	0.89834	0.10166
438	DH-78	DH-51	496	426	0.858871	0.141129
439	DH-78	DH-52	306	303	0.990196	0.00980392
440	DH-78	DH-53	314	312	0.993631	0.00636943
441	DH-78	DH-54	325	323	0.993846	0.00615385
442	DH-78	DH-55	498	429	0.861446	0.138554
443	DH-78	DH-56	493	425	0.862069	0.137931
444	DH-78	DH-57	498	423	0.849398	0.150602
445	DH-78	DH-58	490	429	0.87551	0.12449
446	DH-78	DH-59	493	432	0.876268	0.123732
447	DH-78	DH-60	498	419	0.841365	0.158635
448	DH-78	DH-61	492	428	0.869919	0.130081
449	DH-78	DH-62	494	416	0.842105	0.157895
450	DH-78	DH-63	494	416	0.842105	0.157895
451	DH-78	DH-64	495	411	0.830303	0.169697
452	DH-78	DH-65	496	399	0.804435	0.195565
453	DH-78	DH-66	492	411	0.835366	0.164634
454	DH-78	DH-67	495	427	0.862626	0.137374
455	DH-78	DH-68	493	419	0.849899	0.150101
456	DH-78	DH-69	490	413	0.842857	0.157143
457	DH-78	DH-70	485	413	0.851546	0.148454
458	DH-78	DH-71	495	443	0.894949	0.105051
459	DH-78	DH-72	498	431	0.865462	0.134538
460	DH-79	DH-80	491	425	0.86558	0.13442
461	DH-79	DH-01	495	432	0.872727	0.127273
462	DH-79	DH-02	496	425	0.856855	0.143145
463	DH-79	DH-03	495	468	0.945455	0.0545455
464	DH-79	DH-04	492	419	0.851626	0.148374
465	DH-79	DH-05	494	430	0.870445	0.129555
466	DH-79	DH-06	490	438	0.893878	0.106122
467	DH-79	DH-07	490	412	0.840816	0.159184
468	DH-79	DH-08	336	334	0.994048	0.00595238
469	DH-79	DH-09	487	418	0.858316	0.141684
470	DH-79	DH-10	495	417	0.842424	0.157576
471	DH-79	DH-11	493	424	0.860041	0.139959
472	DH-79	DH-12	495	422	0.852525	0.147475
473	DH-79	DH-13	489	409	0.836401	0.163599
474	DH-79	DH-14	446	397	0.890135	0.109865
475	DH-79	DH-15	493	411	0.833671	0.166329
476	DH-79	DH-16	495	423	0.854545	0.145455
477	DH-79	DH-17	494	422	0.854251	0.145749
478	DH-79	DH-18	479	428	0.893528	0.106472
479	DH-79	DH-19	494	413	0.836032	0.163968
480	DH-79	DH-20	478	431	0.901674	0.0983264
481	DH-79	DH-21	496	422	0.850806	0.149194
482	DH-79	DH-22	398	395	0.992462	0.00753769
483	DH-79	DH-23	493	412	0.8357	0.1643
484	DH-79	DH-24	497	443	0.891348	0.108652
485	DH-79	DH-25	494	432	0.874494	0.125506
486	DH-79	DH-26	495	422	0.852525	0.147475
487	DH-79	DH-27	492	422	0.857724	0.142276
488	DH-79	DH-28	490	417	0.85102	0.14898
489	DH-79	DH-29	494	423	0.856275	0.143725
490	DH-79	DH-30	492	424	0.861789	0.138211
491	DH-79	DH-31	493	430	0.872211	0.127789
492	DH-79	DH-32	492	416	0.845528	0.154472
493	DH-79	DH-33	496	420	0.846774	0.153226
494	DH-79	DH-34	494	418	0.846154	0.153846
495	DH-79	DH-35	492	421	0.855691	0.144309
496	DH-79	DH-36	492	410	0.833333	0.166667
497	DH-79	DH-37	493	421	0.853955	0.146045
498	DH-79	DH-38	495	412	0.832323	0.167677
499	DH-79	DH-39	487	408	0.837782	0.162218
500	DH-79	DH-40	494	423	0.856275	0.143725
501	DH-79	DH-41	497	421	0.847082	0.152918
502	DH-79	DH-42	495	417	0.842424	0.157576
503	DH-79	DH-43	494	424	0.8583	0.1417
504	DH-79	DH-44	491	403	0.820774	0.179226
505	DH-79	DH-45	496	436	0.879032	0.120968
506	DH-79	DH-46	493	435	0.882353	0.117647
507	DH-79	DH-47	489	438	0.895706	0.104294
508	DH-79	DH-48	496	431	0.868952	0.131048
509	DH-79	DH-49	493	432	0.876268	0.123732
510	DH-79	DH-50	481	434	0.902287	0.0977131
511	DH-79	DH-51	495	425	0.858586	0.141414
512	DH-79	DH-52	302	300	0.993377	0.00662252
513	DH-79	DH-53	311	310	0.996785	0.00321543
514	DH-79	DH-54	321	319	0.993769	0.00623053
515	DH-79	DH-55	496	420	0.846774	0.153226
516	DH-79	DH-56	494	420	0.850202	0.149798
517	DH-79	DH-57	497	422	0.849095	0.150905
518	DH-79	DH-58	491	439	0.894094	0.105906
519	DH-79	DH-59	493	429	0.870183	0.129817
520	DH-79	DH-60	497	419	0.843058	0.156942
521	DH-79	DH-61	491	420	0.855397	0.144603
522	DH-79	DH-62	494	422	0.854251	0.145749
523	DH-79	DH-63	492	426	0.865854	0.134146
524	DH-79	DH-64	496	422	0.850806	0.149194
525	DH-79	DH-65	496	401	0.808468	0.191532
526	DH-79	DH-66	493	404	0.819473	0.180527
527	DH-79	DH-67	494	421	0.852227	0.147773
528	DH-79	DH-68	492	422	0.857724	0.142276
529	DH-79	DH-69	490	409	0.834694	0.165306
530	DH-79	DH-70	484	407	0.840909	0.159091
531	DH-79	DH-71	495	441	0.890909	0.109091
532	DH-79	DH-72	497	428	0.861167	0.138833
533	DH-80	DH-01	497	435	0.875252	0.124748
534	DH-80	DH-02	498	399	0.801205	0.198795
535	DH-80	DH-03	497	462	0.929577	0.0704225
536	DH-80	DH-04	494	416	0.842105	0.157895
537	DH-80	DH-05	497	429	0.863179	0.136821
538	DH-80	DH-06	493	439	0.890467	0.109533
539	DH-80	DH-07	490	411	0.838776	0.161224
540	DH-80	DH-08	338	338	1	0
541	DH-80	DH-09	489	432	0.883436	0.116564
542	DH-80	DH-10	495	396	0.8	0.2
543	DH-80	DH-11	494	403	0.815789	0.184211
544	DH-80	DH-12	497	408	0.820926	0.179074
545	DH-80	DH-13	490	393	0.802041	0.197959
546	DH-80	DH-14	446	405	0.908072	0.0919283
547	DH-80	DH-15	491	393	0.800407	0.199593
548	DH-80	DH-16	497	394	0.792757	0.207243
549	DH-80	DH-17	494	401	0.811741	0.188259
550	DH-80	DH-18	481	433	0.900208	0.0997921
551	DH-80	DH-19	494	419	0.848178	0.151822
552	DH-80	DH-20	480	430	0.895833	0.104167
553	DH-80	DH-21	498	397	0.797189	0.202811
554	DH-80	DH-22	402	398	0.99005	0.00995025
555	DH-80	DH-23	493	401	0.813387	0.186613
556	DH-80	DH-24	499	426	0.853707	0.146293
557	DH-80	DH-25	496	405	0.816532	0.183468
558	DH-80	DH-26	496	416	0.83871	0.16129
559	DH-80	DH-27	494	410	0.82996	0.17004
560	DH-80	DH-28	492	402	0.817073	0.182927
561	DH-80	DH-29	496	408	0.822581	0.177419
562	DH-80	DH-30	494	403	0.815789	0.184211
563	DH-80	DH-31	493	414	0.839757	0.160243
564	DH-80	DH-32	494	402	0.813765	0.186235
565	DH-80	DH-33	498	414	0.831325	0.168675
566	DH-80	DH-34	495	406	0.820202	0.179798
567	DH-80	DH-35	494	419	0.848178	0.151822
568	DH-80	DH-36	492	390	0.792683	0.207317
569	DH-80	DH-37	495	408	0.824242	0.175758
570	DH-80	DH-38	496	411	0.828629	0.171371
571	DH-80	DH-39	486	405	0.833333	0.166667
572	DH-80	DH-40	495	394	0.79596	0.20404
573	DH-80	DH-41	499	392	0.785571	0.214429
574	DH-80	DH-42	497	407	0.818913	0.181087
575	DH-80	DH-43	496	391	0.788306	0.211694
576	DH-80	DH-44	490	416	0.84898	0.15102
577	DH-80	DH-45	497	419	0.843058	0.156942
578	DH-80	DH-46	494	444	0.898785	0.101215
579	DH-80	DH-47	491	433	0.881874	0.118126
580	DH-80	DH-48	498	435	0.873494	0.126506
581	DH-80	DH-49	494	442	0.894737	0.105263
582	DH-80	DH-50	484	442	0.913223	0.0867769
583	DH-80	DH-51	497	394	0.792757	0.207243
584	DH-80	DH-52	306	306	1	0
585	DH-80	DH-53	315	315	1	0
586	DH-80	DH-54	325	325	1	0
587	DH-80	DH-55	497	402	0.808853	0.191147
588	DH-80	DH-56	495	397	0.80202	0.19798
589	DH-80	DH-57	499	397	0.795591	0.204409
590	DH-80	DH-58	491	434	0.88391	0.11609
591	DH-80	DH-59	493	423	0.858012	0.141988
592	DH-80	DH-60	499	401	0.803607	0.196393
593	DH-80	DH-61	493	409	0.829615	0.170385
594	DH-80	DH-62	495	413	0.834343	0.165657
595	DH-80	DH-63	494	412	0.834008	0.165992
596	DH-80	DH-64	496	418	0.842742	0.157258
597	DH-80	DH-65	496	416	0.83871	0.16129
598	DH-80	DH-66	492	409	0.831301	0.168699
599	DH-80	DH-67	497	412	0.828974	0.171026
600	DH-80	DH-68	494	406	0.821862	0.178138
601	DH-80	DH-69	492	385	0.78252	0.21748
602	DH-80	DH-70	486	393	0.808642	0.191358
603	DH-80	DH-71	496	431	0.868952	0.131048
604	DH-80	DH-72	499	411	0.823647	0.176353
605	DH-01	DH-02	503	424	0.842942	0.157058
606	DH-01	DH-03	501	464	0.926148	0.0738523
607	DH-01	DH-04	498	364	0.730924	0.269076
608	DH-01	DH-05	500	359	0.718	0.282
609	DH-01	DH-06	496	413	0.832661	0.167339
610	DH-01	DH-07	494	415	0.840081	0.159919
611	DH-01	DH-08	339	337	0.9941	0.00589971
612	DH-01	DH-09	492	431	0.876016	0.123984
613	DH-01	DH-10	499	380	0.761523	0.238477
614	DH-01	DH-11	498	354	0.710843	0.289157
615	DH-01	DH-12	501	417	0.832335	0.167665
616	DH-01	DH-13	494	413	0.836032	0.163968
617	DH-01	DH-14	449	381	0.848552	0.151448
618	DH-01	DH-15	495	376	0.759596	0.240404
619	DH-01	DH-16	501	413	0.824351	0.175649
620	DH-01	DH-17	498	394	0.791165	0.208835
621	DH-01	DH-18	485	408	0.841237	0.158763
622	DH-01	DH-19	499	412	0.825651	0.174349
623	DH-01	DH-20	484	406	0.838843	0.161157
624	DH-01	DH-21	502	419	0.834661	0.165339
625	DH-01	DH-22	404	401	0.992574	0.00742574
626	DH-01	DH-23	497	383	0.770624	0.229376
627	DH-01	DH-24	503	409	0.813121	0.186879
628	DH-01	DH-25	500	422	0.844	0.156
629	DH-01	DH-26	500	402	0.804	0.196
630	DH-01	DH-27	497	419	0.843058	0.156942
631	DH-01	DH-28	496	415	0.836694	0.163306
632	DH-01	DH-29	500	417	0.834	0.166
633	DH-01	DH-30	499	412	0.825651	0.174349
634	DH-01	DH-31	497	418	0.841046	0.158954
635	DH-01	DH-32	498	405	0.813253	0.186747
636	DH-01	DH-33	502	420	0.836653	0.163347
637	DH-01	DH-34	500	393	0.786	0.214
638	DH-01	DH-35	498	419	0.841365	0.158635
639	DH-01	DH-36	496	378	0.762097	0.237903
640	DH-01	DH-37	499	409	0.819639	0.180361
641	DH-01	DH-38	500	418	0.836	0.164
642	DH-01	DH-39	490	388	0.791837	0.208163
643	DH-01	DH-40	500	416	0.832	0.168
644	DH-01	DH-41	503	402	0.799205	0.200795
645	DH-01	DH-42	501	416	0.830339	0.169661
646	DH-01	DH-43	500	409	0.818	0.182
647	DH-01	DH-44	494	439	0.888664	0.111336
648	DH-01	DH-45	501	418	0.834331	0.165669
649	DH-01	DH-46	498	451	0.905622	0.0943775
650	DH-01	DH-47	495	446	0.90101	0.0989899
651	DH-01	DH-48	502	441	0.878486	0.121514
652	DH-01	DH-49	498	445	0.893574	0.106426
653	DH-01	DH-50	487	436	0.895277	0.104723
654	DH-01	DH-51	500	422	0.844	0.156
655	DH-01	DH-52	307	305	0.993485	0.00651466
656	DH-01	DH-53	315	314	0.996825	0.0031746
657	DH-01	DH-54	326	325	0.996933	0.00306748
658	DH-01	DH-55	501	413	0.824351	0.175649
659	DH-01	DH-56	498	415	0.833333	0.166667
660	DH-01	DH-57	503	429	0.852883	0.147117
661	DH-01	DH-58	495	445	0.89899	0.10101
662	DH-01	DH-59	497	412	0.828974	0.171026
663	DH-01	DH-60	503	415	0.82505	0.17495
664	DH-01	DH-61	497	419	0.843058	0.156942
665	DH-01	DH-62	499	421	0.843687	0.156313
666	DH-01	DH-63	499	410	0.821643	0.178357
667	DH-01	DH-64	500	424	0.848	0.152
668	DH-01	DH-65	500	435	0.87	0.13
669	DH-01	DH-66	496	424	0.854839	0.145161
670	DH-01	DH-67	500	420	0.84	0.16
671	DH-01	DH-68	499	414	0.829659	0.170341
672	DH-01	DH-69	496	411	0.828629	0.171371
673	DH-01	DH-70	490	410	0.836735	0.163265
674	DH-01	DH-71	500	440	0.88	0.12
675	DH-01	DH-72	503	430	0.854871	0.145129
676	DH-02	DH-03	502	437	0.870518	0.129482
677	DH-02	DH-04	499	395	0.791583	0.208417
678	DH-02	DH-05	501	408	0.814371	0.185629
679	DH-02	DH-06	497	442	0.889336	0.110664
680	DH-02	DH-07	495	368	0.743434	0.256566
681	DH-02	DH-08	340	338	0.994118	0.00588235
682	DH-02	DH-09	493	431	0.874239	0.125761
683	DH-02	DH-10	500	394	0.788	0.212
684	DH-02	DH-11	499	395	0.791583	0.208417
685	DH-02	DH-12	502	362	0.721116	0.278884
686	DH-02	DH-13	495	360	0.727273	0.272727
687	DH-02	DH-14	450	401	0.891111	0.108889
688	DH-02	DH-15	496	378	0.762097	0.237903
689	DH-02	DH-16	502	359	0.715139	0.284861
690	DH-02	DH-17	499	391	0.783567	0.216433
691	DH-02	DH-18	486	433	0.890947	0.109053
692	DH-02	DH-19	500	395	0.79	0.21
693	DH-02	DH-20	485	428	0.882474	0.117526
694	DH-02	DH-21	503	342	0.67992	0.32008
695	DH-02	DH-22	405	399	0.985185	0.0148148
696	DH-02	DH-23	498	381	0.76506	0.23494
697	DH-02	DH-24	504	405	0.803571	0.196429
698	DH-02	DH-25	501	355	0.708583	0.291417
699	DH-02	DH-26	501	396	0.790419	0.209581
700	DH-02	DH-27	498	380	0.763052	0.236948
701	DH-02	DH-28	497	378	0.760563	0.239437
702	DH-02	DH-29	501	357	0.712575	0.287425
703	DH-02	DH-30	500	367	0.734	0.266
704	DH-02	DH-31	498	385	0.773092	0.226908
705	DH-02	DH-32	499	358	0.717435	0.282565
706	DH-02	DH-33	503	385	0.765408	0.234592
707	DH-02	DH-34	501	405	0.808383	0.191617
708	DH-02	DH-35	499	384	0.769539	0.230461
709	DH-02	DH-36	497	365	0.734406	0.265594
710	DH-02	DH-37	500	362	0.724	0.276
711	DH-02	DH-38	501	365	0.728543	0.271457
712	DH-02	DH-39	491	386	0.786151	0.213849
713	DH-02	DH-40	501	377	0.752495	0.247505
714	DH-02	DH-41	504	353	0.700397	0.299603
715	DH-02	DH-42	502	371	0.739044	0.260956
716	DH-02	DH-43	501	363	0.724551	0.275449
717	DH-02	DH-44	495	428	0.864646	0.135354
718	DH-02	DH-45	502	384	0.76494	0.23506
719	DH-02	DH-46	499	443	0.887776	0.112224
720	DH-02	DH-47	496	434	0.875	0.125
721	DH-02	DH-48	503	426	0.846918	0.153082
722	DH-02	DH-49	499	439	0.87976	0.12024
723	DH-02	DH-50	488	444	0.909836	0.0901639
724	DH-02	DH-51	501	404	0.806387	0.193613
725	DH-02	DH-52	308	306	0.993506	0.00649351
726	DH-02	DH-53	316	314	0.993671	0.00632911
727	DH-02	DH-54	327	325	0.993884	0.00611621
728	DH-02	DH-55	502	372	0.741036	0.258964
729	DH-02	DH-56	499	395	0.791583	0.208417
730	DH-02	DH-57	504	389	0.771825	0.228175
731	DH-02	DH-58	496	426	0.858871	0.141129
732	DH-02	DH-59	498	389	0.781124	0.218876
733	DH-02	DH-60	504	370	0.734127	0.265873
734	DH-02	DH-61	498	384	0.771084	0.228916
735	DH-02	DH-62	500	382	0.764	0.236
736	DH-02	DH-63	500	363	0.726	0.274
737	DH-02	DH-64	501	413	0.824351	0.175649
738	DH-02	DH-65	501	414	0.826347	0.173653
739	DH-02	DH-66	497	411	0.826962	0.173038
740	DH-02	DH-67	501	382	0.762475	0.237525
741	DH-02	DH-68	500	398	0.796	0.204
742	DH-02	DH-69	497	379	0.762575	0.237425
743	DH-02	DH-70	491	388	0.790224	0.209776
744	DH-02	DH-71	501	420	0.838323	0.161677
745	DH-02	DH-72	504	382	0.757937	0.242063
746	DH-03	DH-04	498	439	0.881526	0.118474
747	DH-03	DH-05	500	461	0.922	0.078
748	DH-03	DH-06	496	474	0.955645	0.0443548
749	DH-03	DH-07	494	441	0.892713	0.107287
750	DH-03	DH-08	339	337	0.9941	0.00589971
751	DH-03	DH-09	492	458	0.930894	0.0691057
752	DH-03	DH-10	499	441	0.883768	0.116232
753	DH-03	DH-11	498	444	0.891566	0.108434
754	DH-03	DH-12	501	445	0.888224	0.111776
755	DH-03	DH-13	494	433	0.876518	0.123482
756	DH-03	DH-14	449	426	0.948775	0.0512249
757	DH-03	DH-15	495	435	0.878788	0.121212
758	DH-03	DH-16	501	445	0.888224	0.111776
759	DH-03	DH-17	498	440	0.883534	0.116466
760	DH-03	DH-18	485	460	0.948454	0.0515464
761	DH-03	DH-19	498	444	0.891566	0.108434
762	DH-03	DH-20	484	456	0.942149	0.0578512
763	DH-03	DH-21	502	434	0.864542	0.135458
764	DH-03	DH-22	403	398	0.987593	0.0124069
765	DH-03	DH-23	497	439	0.8833	0.1167
766	DH-03	DH-24	503	465	0.924453	0.0755467
767	DH-03	DH-25	500	437	0.874	0.126
768	DH-03	DH-26	500	447	0.894	0.106
769	DH-03	DH-27	497	441	0.887324	0.112676
770	DH-03	DH-28	496	434	0.875	0.125
771	DH-03	DH-29	500	434	0.868	0.132
772	DH-03	DH-30	498	439	0.881526	0.118474
773	DH-03	DH-31	497	441	0.887324	0.112676
774	DH-03	DH-32	498	443	0.889558	0.110442
775	DH-03	DH-33	502	448	0.89243	0.10757
776	DH-03	DH-34	499	447	0.895792	0.104208
777	DH-03	DH-35	498	448	0.899598	0.100402
778	DH-03	DH-36	496	437	0.881048	0.118952
779	DH-03	DH-37	500	438	0.876	0.124
780	DH-03	DH-38	500	444	0.888	0.112
781	DH-03	DH-39	490	424	0.865306	0.134694
782	DH-03	DH-40	499	438	0.877756	0.122244
783	DH-03	DH-41	503	439	0.872763	0.127237
784	DH-03	DH-42	501	438	0.874251	0.125749
785	DH-03	DH-43	500	443	0.886	0.114
786	DH-03	DH-44	494	466	0.94332	0.0566802
787	DH-03	DH-45	501	451	0.9002	0.0998004
788	DH-03	DH-46	499	476	0.953908	0.0460922
789	DH-03	DH-47	496	467	0.941532	0.0584677
790	DH-03	DH-48	502	474	0.944223	0.0557769
791	DH-03	DH-49	498	470	0.943775	0.0562249
792	DH-03	DH-50	487	464	0.952772	0.0472279
793	DH-03	DH-51	500	453	0.906	0.094
794	DH-03	DH-52	307	305	0.993485	0.00651466
795	DH-03	DH-53	315	314	0.996825	0.0031746
796	DH-03	DH-54	326	324	0.993865	0.00613497
797	DH-03	DH-55	501	434	0.866267	0.133733
798	DH-03	DH-56	498	454	0.911647	0.0883534
799	DH-03	DH-57	503	447	0.888668	0.111332
800	DH-03	DH-58	495	469	0.947475	0.0525253
801	DH-03	DH-59	497	447	0.899396	0.100604
802	DH-03	DH-60	503	438	0.870775	0.129225
803	DH-03	DH-61	497	450	0.905433	0.0945674
804	DH-03	DH-62	499	441	0.883768	0.116232
805	DH-03	DH-63	498	438	0.879518	0.120482
806	DH-03	DH-64	500	462	0.924	0.076
807	DH-03	DH-65	500	468	0.936	0.064
808	DH-03	DH-66	496	454	0.915323	0.0846774
809	DH-03	DH-67	500	458	0.916	0.084
810	DH-03	DH-68	498	453	0.909639	0.0903614
811	DH-03	DH-69	495	447	0.90303	0.0969697
812	DH-03	DH-70	489	435	0.889571	0.110429
813	DH-03	DH-71	500	464	0.928	0.072
814	DH-03	DH-72	503	457	0.908549	0.0914513
815	DH-04	DH-05	497	367	0.738431	0.261569
816	DH-04	DH-06	493	434	0.880325	0.119675
817	DH-04	DH-07	491	398	0.810591	0.189409
818	DH-04	DH-08	336	335	0.997024	0.00297619
819	DH-04	DH-09	490	423	0.863265	0.136735
820	DH-04	DH-10	496	348	0.701613	0.298387
821	DH-04	DH-11	496	327	0.659274	0.340726
822	DH-04	DH-12	498	391	0.785141	0.214859
823	DH-04	DH-13	493	385	0.780933	0.219067
824	DH-04	DH-14	446	394	0.883408	0.116592
825	DH-04	DH-15	492	340	0.691057	0.308943
826	DH-04	DH-16	499	394	0.789579	0.210421
827	DH-04	DH-17	495	361	0.729293	0.270707
828	DH-04	DH-18	482	425	0.881743	0.118257
829	DH-04	DH-19	496	392	0.790323	0.209677
830	DH-04	DH-20	481	427	0.887734	0.112266
831	DH-04	DH-21	499	381	0.763527	0.236473
832	DH-04	DH-22	401	396	0.987531	0.0124688
833	DH-04	DH-23	494	342	0.692308	0.307692
834	DH-04	DH-24	500	378	0.756	0.244
835	DH-04	DH-25	497	384	0.772636	0.227364
836	DH-04	DH-26	497	373	0.750503	0.249497
837	DH-04	DH-27	494	388	0.785425	0.214575
838	DH-04	DH-28	493	394	0.799189	0.200811
839	DH-04	DH-29	497	379	0.762575	0.237425
840	DH-04	DH-30	495	378	0.763636	0.236364
841	DH-04	DH-31	494	389	0.787449	0.212551
842	DH-04	DH-32	495	384	0.775758	0.224242
843	DH-04	DH-33	499	391	0.783567	0.216433
844	DH-04	DH-34	496	355	0.715726	0.284274
845	DH-04	DH-35	495	397	0.80202	0.19798
846	DH-04	DH-36	494	334	0.676113	0.323887
847	DH-04	DH-37	496	385	0.77621	0.22379
848	DH-04	DH-38	497	383	0.770624	0.229376
849	DH-04	DH-39	489	367	0.750511	0.249489
850	DH-04	DH-40	496	381	0.768145	0.231855
851	DH-04	DH-41	500	373	0.746	0.254
852	DH-04	DH-42	498	389	0.781124	0.218876
853	DH-04	DH-43	497	372	0.748491	0.251509
854	DH-04	DH-44	491	421	0.857434	0.142566
855	DH-04	DH-45	498	400	0.803213	0.196787
856	DH-04	DH-46	496	436	0.879032	0.120968
857	DH-04	DH-47	494	430	0.870445	0.129555
858	DH-04	DH-48	499	418	0.837675	0.162325
859	DH-04	DH-49	495	423	0.854545	0.145455
860	DH-04	DH-50	484	432	0.892562	0.107438
861	DH-04	DH-51	497	405	0.814889	0.185111
862	DH-04	DH-52	304	303	0.996711	0.00328947
863	DH-04	DH-53	312	311	0.996795	0.00320513
864	DH-04	DH-54	323	322	0.996904	0.00309598
865	DH-04	DH-55	498	384	0.771084	0.228916
866	DH-04	DH-56	495	402	0.812121	0.187879
867	DH-04	DH-57	500	397	0.794	0.206
868	DH-04	DH-58	492	430	0.873984	0.126016
869	DH-04	DH-59	494	395	0.799595	0.200405
870	DH-04	DH-60	500	391	0.782	0.218
871	DH-04	DH-61	495	395	0.79798	0.20202
872	DH-04	DH-62	496	397	0.800403	0.199597
873	DH-04	DH-63	495	394	0.79596	0.20404
874	DH-04	DH-64	497	402	0.808853	0.191147
875	DH-04	DH-65	497	413	0.830986	0.169014
876	DH-04	DH-66	494	404	0.817814	0.182186
877	DH-04	DH-67	497	396	0.796781	0.203219
878	DH-04	DH-68	495	401	0.810101	0.189899
879	DH-04	DH-69	492	378	0.768293	0.231707
880	DH-04	DH-70	488	388	0.795082	0.204918
881	DH-04	DH-71	497	419	0.843058	0.156942
882	DH-04	DH-72	500	396	0.792	0.208
883	DH-05	DH-06	495	427	0.862626	0.137374
884	DH-05	DH-07	493	409	0.829615	0.170385
885	DH-05	DH-08	339	339	1	0
886	DH-05	DH-09	491	419	0.85336	0.14664
887	DH-05	DH-10	498	376	0.75502	0.24498
888	DH-05	DH-11	497	348	0.700201	0.299799
889	DH-05	DH-12	500	409	0.818	0.182
890	DH-05	DH-13	493	409	0.829615	0.170385
891	DH-05	DH-14	449	384	0.855234	0.144766
892	DH-05	DH-15	494	378	0.765182	0.234818
893	DH-05	DH-16	500	418	0.836	0.164
894	DH-05	DH-17	497	394	0.792757	0.207243
895	DH-05	DH-18	484	414	0.855372	0.144628
896	DH-05	DH-19	497	402	0.808853	0.191147
897	DH-05	DH-20	483	418	0.865424	0.134576
898	DH-05	DH-21	501	406	0.810379	0.189621
899	DH-05	DH-22	404	401	0.992574	0.00742574
900	DH-05	DH-23	497	378	0.760563	0.239437
901	DH-05	DH-24	502	394	0.784861	0.215139
902	DH-05	DH-25	499	416	0.833667	0.166333
903	DH-05	DH-26	499	403	0.807615	0.192385
904	DH-05	DH-27	496	418	0.842742	0.157258
905	DH-05	DH-28	495	406	0.820202	0.179798
906	DH-05	DH-29	499	415	0.831663	0.168337
907	DH-05	DH-30	497	410	0.82495	0.17505
908	DH-05	DH-31	496	412	0.830645	0.169355
909	DH-05	DH-32	497	410	0.82495	0.17505
910	DH-05	DH-33	501	413	0.824351	0.175649
911	DH-05	DH-34	498	390	0.783133	0.216867
912	DH-05	DH-35	497	418	0.841046	0.158954
913	DH-05	DH-36	495	364	0.735354	0.264646
914	DH-05	DH-37	498	402	0.807229	0.192771
915	DH-05	DH-38	499	412	0.825651	0.174349
916	DH-05	DH-39	489	382	0.781186	0.218814
917	DH-05	DH-40	498	406	0.815261	0.184739
918	DH-05	DH-41	502	405	0.806773	0.193227
919	DH-05	DH-42	500	410	0.82	0.18
920	DH-05	DH-43	499	409	0.819639	0.180361
921	DH-05	DH-44	493	435	0.882353	0.117647
922	DH-05	DH-45	500	419	0.838	0.162
923	DH-05	DH-46	497	441	0.887324	0.112676
924	DH-05	DH-47	494	437	0.884615	0.115385
925	DH-05	DH-48	501	444	0.886228	0.113772
926	DH-05	DH-49	497	444	0.89336	0.10664
927	DH-05	DH-50	487	438	0.899384	0.100616
928	DH-05	DH-51	499	421	0.843687	0.156313
929	DH-05	DH-52	307	307	1	0
930	DH-05	DH-53	315	315	1	0
931	DH-05	DH-54	326	326	1	0
932	DH-05	DH-55	500	402	0.804	0.196
933	DH-05	DH-56	497	419	0.843058	0.156942
934	DH-05	DH-57	502	420	0.836653	0.163347
935	DH-05	DH-58	494	446	0.902834	0.097166
936	DH-05	DH-59	496	412	0.830645	0.169355
937	DH-05	DH-60	502	407	0.810757	0.189243
938	DH-05	DH-61	496	421	0.84879	0.15121
939	DH-05	DH-62	498	411	0.825301	0.174699
940	DH-05	DH-63	497	414	0.832998	0.167002
941	DH-05	DH-64	499	435	0.871743	0.128257
942	DH-05	DH-65	499	438	0.877756	0.122244
943	DH-05	DH-66	495	429	0.866667	0.133333
944	DH-05	DH-67	499	417	0.835671	0.164329
945	DH-05	DH-68	497	416	0.837022	0.162978
946	DH-05	DH-69	494	418	0.846154	0.153846
947	DH-05	DH-70	488	410	0.840164	0.159836
948	DH-05	DH-71	499	435	0.871743	0.128257
949	DH-05	DH-72	502	422	0.840637	0.159363
950	DH-06	DH-07	489	435	0.889571	0.110429
951	DH-06	DH-08	338	338	1	0
952	DH-06	DH-09	489	391	0.799591	0.200409
953	DH-06	DH-10	494	418	0.846154	0.153846
954	DH-06	DH-11	493	426	0.864097	0.135903
955	DH-06	DH-12	496	439	0.885081	0.114919
956	DH-06	DH-13	489	430	0.879346	0.120654
957	DH-06	DH-14	450	350	0.777778	0.222222
958	DH-06	DH-15	490	416	0.84898	0.15102
959	DH-06	DH-16	496	435	0.877016	0.122984
960	DH-06	DH-17	493	435	0.882353	0.117647
961	DH-06	DH-18	484	382	0.789256	0.210744
962	DH-06	DH-19	493	436	0.884381	0.115619
963	DH-06	DH-20	482	374	0.775934	0.224066
964	DH-06	DH-21	497	433	0.871227	0.128773
965	DH-06	DH-22	400	397	0.9925	0.0075
966	DH-06	DH-23	492	431	0.876016	0.123984
967	DH-06	DH-24	498	428	0.859438	0.140562
968	DH-06	DH-25	495	432	0.872727	0.127273
969	DH-06	DH-26	495	435	0.878788	0.121212
970	DH-06	DH-27	492	443	0.900407	0.0995935
971	DH-06	DH-28	491	439	0.894094	0.105906
972	DH-06	DH-29	495	435	0.878788	0.121212
973	DH-06	DH-30	493	438	0.888438	0.111562
974	DH-06	DH-31	492	442	0.898374	0.101626
975	DH-06	DH-32	493	427	0.866126	0.133874
976	DH-06	DH-33	497	439	0.8833	0.1167
977	DH-06	DH-34	494	430	0.870445	0.129555
978	DH-06	DH-35	493	435	0.882353	0.117647
979	DH-06	DH-36	491	433	0.881874	0.118126
980	DH-06	DH-37	494	434	0.878543	0.121457
981	DH-06	DH-38	495	434	0.876768	0.123232
982	DH-06	DH-39	485	427	0.880412	0.119588
983	DH-06	DH-40	494	434	0.878543	0.121457
984	DH-06	DH-41	498	438	0.879518	0.120482
985	DH-06	DH-42	496	434	0.875	0.125
986	DH-06	DH-43	495	433	0.874747	0.125253
987	DH-06	DH-44	490	433	0.883673	0.116327
988	DH-06	DH-45	496	435	0.877016	0.122984
989	DH-06	DH-46	494	445	0.90081	0.0991903
990	DH-06	DH-47	490	434	0.885714	0.114286
991	DH-06	DH-48	497	441	0.887324	0.112676
992	DH-06	DH-49	493	437	0.88641	0.11359
993	DH-06	DH-50	485	413	0.851546	0.148454
994	DH-06	DH-51	495	436	0.880808	0.119192
995	DH-06	DH-52	307	307	1	0
996	DH-06	DH-53	315	314	0.996825	0.0031746
997	DH-06	DH-54	325	325	1	0
998	DH-06	DH-55	496	428	0.862903	0.137097
999	DH-06	DH-56	494	433	0.876518	0.123482
1000	DH-06	DH-57	498	450	0.903614	0.0963855
1001	DH-06	DH-58	491	439	0.894094	0.105906
1002	DH-06	DH-59	492	443	0.900407	0.0995935
1003	DH-06	DH-60	498	438	0.879518	0.120482
1004	DH-06	DH-61	492	439	0.892276	0.107724
1005	DH-06	DH-62	494	433	0.876518	0.123482
1006	DH-06	DH-63	493	432	0.876268	0.123732
1007	DH-06	DH-64	495	442	0.892929	0.107071
1008	DH-06	DH-65	495	444	0.89697	0.10303
1009	DH-06	DH-66	491	437	0.89002	0.10998
1010	DH-06	DH-67	495	440	0.888889	0.111111
1011	DH-06	DH-68	493	435	0.882353	0.117647
1012	DH-06	DH-69	490	431	0.879592	0.120408
1013	DH-06	DH-70	484	428	0.884298	0.115702
1014	DH-06	DH-71	495	452	0.913131	0.0868687
1015	DH-06	DH-72	498	445	0.893574	0.106426
1016	DH-07	DH-08	334	333	0.997006	0.00299401
1017	DH-07	DH-09	487	418	0.858316	0.141684
1018	DH-07	DH-10	493	383	0.776876	0.223124
1019	DH-07	DH-11	492	392	0.796748	0.203252
1020	DH-07	DH-12	494	370	0.748988	0.251012
1021	DH-07	DH-13	487	369	0.7577	0.2423
1022	DH-07	DH-14	445	392	0.880899	0.119101
1023	DH-07	DH-15	490	375	0.765306	0.234694
1024	DH-07	DH-16	494	368	0.744939	0.255061
1025	DH-07	DH-17	493	381	0.772819	0.227181
1026	DH-07	DH-18	478	423	0.884937	0.115063
1027	DH-07	DH-19	492	391	0.794715	0.205285
1028	DH-07	DH-20	477	422	0.884696	0.115304
1029	DH-07	DH-21	496	348	0.701613	0.298387
1030	DH-07	DH-22	399	393	0.984962	0.0150376
1031	DH-07	DH-23	491	372	0.757637	0.242363
1032	DH-07	DH-24	496	400	0.806452	0.193548
1033	DH-07	DH-25	494	360	0.728745	0.271255
1034	DH-07	DH-26	494	399	0.807692	0.192308
1035	DH-07	DH-27	491	378	0.769857	0.230143
1036	DH-07	DH-28	491	378	0.769857	0.230143
1037	DH-07	DH-29	494	359	0.726721	0.273279
1038	DH-07	DH-30	491	352	0.716904	0.283096
1039	DH-07	DH-31	493	384	0.778905	0.221095
1040	DH-07	DH-32	492	370	0.752033	0.247967
1041	DH-07	DH-33	496	381	0.768145	0.231855
1042	DH-07	DH-34	493	378	0.766734	0.233266
1043	DH-07	DH-35	493	373	0.756592	0.243408
1044	DH-07	DH-36	490	366	0.746939	0.253061
1045	DH-07	DH-37	493	355	0.720081	0.279919
1046	DH-07	DH-38	494	342	0.692308	0.307692
1047	DH-07	DH-39	484	386	0.797521	0.202479
1048	DH-07	DH-40	493	391	0.793103	0.206897
1049	DH-07	DH-41	496	356	0.717742	0.282258
1050	DH-07	DH-42	494	376	0.761134	0.238866
1051	DH-07	DH-43	493	366	0.742394	0.257606
1052	DH-07	DH-44	488	421	0.862705	0.137295
1053	DH-07	DH-45	494	399	0.807692	0.192308
1054	DH-07	DH-46	491	420	0.855397	0.144603
1055	DH-07	DH-47	488	427	0.875	0.125
1056	DH-07	DH-48	496	422	0.850806	0.149194
1057	DH-07	DH-49	492	429	0.871951	0.128049
1058	DH-07	DH-50	480	427	0.889583	0.110417
1059	DH-07	DH-51	494	395	0.799595	0.200405
1060	DH-07	DH-52	302	301	0.996689	0.00331126
1061	DH-07	DH-53	310	309	0.996774	0.00322581
1062	DH-07	DH-54	321	321	1	0
1063	DH-07	DH-55	495	388	0.783838	0.216162
1064	DH-07	DH-56	492	393	0.79878	0.20122
1065	DH-07	DH-57	496	412	0.830645	0.169355
1066	DH-07	DH-58	490	433	0.883673	0.116327
1067	DH-07	DH-59	491	385	0.784114	0.215886
1068	DH-07	DH-60	496	371	0.747984	0.252016
1069	DH-07	DH-61	491	389	0.792261	0.207739
1070	DH-07	DH-62	492	380	0.772358	0.227642
1071	DH-07	DH-63	491	372	0.757637	0.242363
1072	DH-07	DH-64	493	418	0.84787	0.15213
1073	DH-07	DH-65	493	418	0.84787	0.15213
1074	DH-07	DH-66	489	420	0.858896	0.141104
1075	DH-07	DH-67	494	388	0.785425	0.214575
1076	DH-07	DH-68	492	405	0.823171	0.176829
1077	DH-07	DH-69	490	388	0.791837	0.208163
1078	DH-07	DH-70	482	379	0.786307	0.213693
1079	DH-07	DH-71	494	416	0.842105	0.157895
1080	DH-07	DH-72	496	384	0.774194	0.225806
1081	DH-08	DH-09	337	336	0.997033	0.00296736
1082	DH-08	DH-10	338	337	0.997041	0.00295858
1083	DH-08	DH-11	336	334	0.994048	0.00595238
1084	DH-08	DH-12	340	339	0.997059	0.00294118
1085	DH-08	DH-13	335	333	0.99403	0.00597015
1086	DH-08	DH-14	317	316	0.996845	0.00315457
1087	DH-08	DH-15	334	333	0.997006	0.00299401
1088	DH-08	DH-16	339	338	0.99705	0.00294985
1089	DH-08	DH-17	338	337	0.997041	0.00295858
1090	DH-08	DH-18	330	329	0.99697	0.0030303
1091	DH-08	DH-19	336	335	0.997024	0.00297619
1092	DH-08	DH-20	330	329	0.99697	0.0030303
1093	DH-08	DH-21	340	339	0.997059	0.00294118
1094	DH-08	DH-22	298	296	0.993289	0.00671141
1095	DH-08	DH-23	336	334	0.994048	0.00595238
1096	DH-08	DH-24	340	339	0.997059	0.00294118
1097	DH-08	DH-25	339	337	0.9941	0.00589971
1098	DH-08	DH-26	338	337	0.997041	0.00295858
1099	DH-08	DH-27	338	335	0.991124	0.00887574
1100	DH-08	DH-28	338	336	0.994083	0.00591716
1101	DH-08	DH-29	339	338	0.99705	0.00294985
1102	DH-08	DH-30	339	337	0.9941	0.00589971
1103	DH-08	DH-31	336	334	0.994048	0.00595238
1104	DH-08	DH-32	339	339	1	0
1105	DH-08	DH-33	339	338	0.99705	0.00294985
1106	DH-08	DH-34	339	338	0.99705	0.00294985
1107	DH-08	DH-35	336	335	0.997024	0.00297619
1108	DH-08	DH-36	335	333	0.99403	0.00597015
1109	DH-08	DH-37	337	336	0.997033	0.00296736
1110	DH-08	DH-38	338	336	0.994083	0.00591716
1111	DH-08	DH-39	332	330	0.993976	0.0060241
1112	DH-08	DH-40	338	336	0.994083	0.00591716
1113	DH-08	DH-41	340	339	0.997059	0.00294118
1114	DH-08	DH-42	339	338	0.99705	0.00294985
1115	DH-08	DH-43	337	335	0.994065	0.00593472
1116	DH-08	DH-44	337	336	0.997033	0.00296736
1117	DH-08	DH-45	339	338	0.99705	0.00294985
1118	DH-08	DH-46	337	337	1	0
1119	DH-08	DH-47	336	336	1	0
1120	DH-08	DH-48	340	338	0.994118	0.00588235
1121	DH-08	DH-49	336	334	0.994048	0.00595238
1122	DH-08	DH-50	336	333	0.991071	0.00892857
1123	DH-08	DH-51	338	337	0.997041	0.00295858
1124	DH-08	DH-52	299	213	0.712375	0.287625
1125	DH-08	DH-53	303	212	0.69967	0.30033
1126	DH-08	DH-54	312	224	0.717949	0.282051
1127	DH-08	DH-55	339	338	0.99705	0.00294985
1128	DH-08	DH-56	337	336	0.997033	0.00296736
1129	DH-08	DH-57	340	338	0.994118	0.00588235
1130	DH-08	DH-58	336	336	1	0
1131	DH-08	DH-59	336	334	0.994048	0.00595238
1132	DH-08	DH-60	340	338	0.994118	0.00588235
1133	DH-08	DH-61	336	335	0.997024	0.00297619
1134	DH-08	DH-62	338	337	0.997041	0.00295858
1135	DH-08	DH-63	339	337	0.9941	0.00589971
1136	DH-08	DH-64	339	337	0.9941	0.00589971
1137	DH-08	DH-65	339	337	0.9941	0.00589971
1138	DH-08	DH-66	335	333	0.99403	0.00597015
1139	DH-08	DH-67	337	335	0.994065	0.00593472
1140	DH-08	DH-68	339	337	0.9941	0.00589971
1141	DH-08	DH-69	336	333	0.991071	0.00892857
1142	DH-08	DH-70	331	328	0.990937	0.00906344
1143	DH-08	DH-71	338	336	0.994083	0.00591716
1144	DH-08	DH-72	340	339	0.997059	0.00294118
1145	DH-09	DH-10	490	415	0.846939	0.153061
1146	DH-09	DH-11	489	411	0.840491	0.159509
1147	DH-09	DH-12	492	425	0.863821	0.136179
1148	DH-09	DH-13	485	413	0.851546	0.148454
1149	DH-09	DH-14	444	379	0.853604	0.146396
1150	DH-09	DH-15	486	403	0.829218	0.170782
1151	DH-09	DH-16	492	421	0.855691	0.144309
1152	DH-09	DH-17	491	416	0.847251	0.152749
1153	DH-09	DH-18	477	412	0.863732	0.136268
1154	DH-09	DH-19	490	405	0.826531	0.173469
1155	DH-09	DH-20	476	414	0.869748	0.130252
1156	DH-09	DH-21	494	418	0.846154	0.153846
1157	DH-09	DH-22	397	393	0.989924	0.0100756
1158	DH-09	DH-23	488	415	0.85041	0.14959
1159	DH-09	DH-24	494	419	0.848178	0.151822
1160	DH-09	DH-25	492	429	0.871951	0.128049
1161	DH-09	DH-26	491	422	0.85947	0.14053
1162	DH-09	DH-27	488	425	0.870902	0.129098
1163	DH-09	DH-28	488	420	0.860656	0.139344
1164	DH-09	DH-29	492	420	0.853659	0.146341
1165	DH-09	DH-30	490	435	0.887755	0.112245
1166	DH-09	DH-31	489	428	0.875256	0.124744
1167	DH-09	DH-32	491	422	0.85947	0.14053
1168	DH-09	DH-33	493	427	0.866126	0.133874
1169	DH-09	DH-34	490	417	0.85102	0.14898
1170	DH-09	DH-35	489	423	0.865031	0.134969
1171	DH-09	DH-36	487	416	0.854209	0.145791
1172	DH-09	DH-37	491	429	0.873727	0.126273
1173	DH-09	DH-38	491	422	0.85947	0.14053
1174	DH-09	DH-39	484	402	0.830579	0.169421
1175	DH-09	DH-40	490	422	0.861224	0.138776
1176	DH-09	DH-41	494	425	0.860324	0.139676
1177	DH-09	DH-42	492	422	0.857724	0.142276
1178	DH-09	DH-43	491	423	0.861507	0.138493
1179	DH-09	DH-44	487	415	0.852156	0.147844
1180	DH-09	DH-45	493	427	0.866126	0.133874
1181	DH-09	DH-46	489	428	0.875256	0.124744
1182	DH-09	DH-47	488	420	0.860656	0.139344
1183	DH-09	DH-48	494	425	0.860324	0.139676
1184	DH-09	DH-49	489	416	0.850716	0.149284
1185	DH-09	DH-50	480	423	0.88125	0.11875
1186	DH-09	DH-51	492	423	0.859756	0.140244
1187	DH-09	DH-52	305	304	0.996721	0.00327869
1188	DH-09	DH-53	313	312	0.996805	0.00319489
1189	DH-09	DH-54	324	323	0.996914	0.00308642
1190	DH-09	DH-55	492	420	0.853659	0.146341
1191	DH-09	DH-56	490	418	0.853061	0.146939
1192	DH-09	DH-57	494	425	0.860324	0.139676
1193	DH-09	DH-58	488	426	0.872951	0.127049
1194	DH-09	DH-59	488	436	0.893443	0.106557
1195	DH-09	DH-60	494	423	0.856275	0.143725
1196	DH-09	DH-61	488	426	0.872951	0.127049
1197	DH-09	DH-62	490	429	0.87551	0.12449
1198	DH-09	DH-63	491	413	0.841141	0.158859
1199	DH-09	DH-64	491	414	0.843177	0.156823
1200	DH-09	DH-65	492	422	0.857724	0.142276
1201	DH-09	DH-66	490	421	0.859184	0.140816
1202	DH-09	DH-67	491	432	0.879837	0.120163
1203	DH-09	DH-68	490	424	0.865306	0.134694
1204	DH-09	DH-69	487	419	0.86037	0.13963
1205	DH-09	DH-70	481	414	0.860707	0.139293
1206	DH-09	DH-71	491	443	0.90224	0.0977597
1207	DH-09	DH-72	494	436	0.882591	0.117409
1208	DH-10	DH-11	497	346	0.696177	0.303823
1209	DH-10	DH-12	499	384	0.769539	0.230461
1210	DH-10	DH-13	493	381	0.772819	0.227181
1211	DH-10	DH-14	450	394	0.875556	0.124444
1212	DH-10	DH-15	496	290	0.584677	0.415323
1213	DH-10	DH-16	499	385	0.771543	0.228457
1214	DH-10	DH-17	497	359	0.722334	0.277666
1215	DH-10	DH-18	483	417	0.863354	0.136646
1216	DH-10	DH-19	497	374	0.752515	0.247485
1217	DH-10	DH-20	482	413	0.856846	0.143154
1218	DH-10	DH-21	500	383	0.766	0.234
1219	DH-10	DH-22	403	399	0.990074	0.00992556
1220	DH-10	DH-23	495	319	0.644444	0.355556
1221	DH-10	DH-24	501	381	0.760479	0.239521
1222	DH-10	DH-25	498	385	0.773092	0.226908
1223	DH-10	DH-26	500	370	0.74	0.26
1224	DH-10	DH-27	495	394	0.79596	0.20404
1225	DH-10	DH-28	494	380	0.769231	0.230769
1226	DH-10	DH-29	498	376	0.75502	0.24498
1227	DH-10	DH-30	496	376	0.758065	0.241935
1228	DH-10	DH-31	497	383	0.770624	0.229376
1229	DH-10	DH-32	496	378	0.762097	0.237903
1230	DH-10	DH-33	500	385	0.77	0.23
1231	DH-10	DH-34	497	348	0.700201	0.299799
1232	DH-10	DH-35	496	392	0.790323	0.209677
1233	DH-10	DH-36	496	306	0.616935	0.383065
1234	DH-10	DH-37	497	382	0.768612	0.231388
1235	DH-10	DH-38	499	381	0.763527	0.236473
1236	DH-10	DH-39	489	353	0.721881	0.278119
1237	DH-10	DH-40	497	384	0.772636	0.227364
1238	DH-10	DH-41	501	377	0.752495	0.247505
1239	DH-10	DH-42	499	377	0.755511	0.244489
1240	DH-10	DH-43	498	373	0.748996	0.251004
1241	DH-10	DH-44	492	411	0.835366	0.164634
1242	DH-10	DH-45	499	404	0.809619	0.190381
1243	DH-10	DH-46	496	429	0.864919	0.135081
1244	DH-10	DH-47	493	428	0.868154	0.131846
1245	DH-10	DH-48	500	418	0.836	0.164
1246	DH-10	DH-49	496	428	0.862903	0.137097
1247	DH-10	DH-50	485	433	0.892784	0.107216
1248	DH-10	DH-51	498	396	0.795181	0.204819
1249	DH-10	DH-52	306	305	0.996732	0.00326797
1250	DH-10	DH-53	314	313	0.996815	0.00318471
1251	DH-10	DH-54	325	324	0.996923	0.00307692
1252	DH-10	DH-55	499	375	0.751503	0.248497
1253	DH-10	DH-56	498	393	0.789157	0.210843
1254	DH-10	DH-57	501	398	0.794411	0.205589
1255	DH-10	DH-58	495	429	0.866667	0.133333
1256	DH-10	DH-59	497	391	0.78672	0.21328
1257	DH-10	DH-60	501	380	0.758483	0.241517
1258	DH-10	DH-61	495	391	0.789899	0.210101
1259	DH-10	DH-62	498	392	0.787149	0.212851
1260	DH-10	DH-63	496	376	0.758065	0.241935
1261	DH-10	DH-64	498	403	0.809237	0.190763
1262	DH-10	DH-65	498	410	0.823293	0.176707
1263	DH-10	DH-66	494	406	0.821862	0.178138
1264	DH-10	DH-67	498	396	0.795181	0.204819
1265	DH-10	DH-68	497	391	0.78672	0.21328
1266	DH-10	DH-69	494	387	0.783401	0.216599
1267	DH-10	DH-70	488	382	0.782787	0.217213
1268	DH-10	DH-71	499	417	0.835671	0.164329
1269	DH-10	DH-72	501	392	0.782435	0.217565
1270	DH-11	DH-12	498	384	0.771084	0.228916
1271	DH-11	DH-13	492	377	0.76626	0.23374
1272	DH-11	DH-14	449	391	0.870824	0.129176
1273	DH-11	DH-15	494	347	0.702429	0.297571
1274	DH-11	DH-16	498	394	0.791165	0.208835
1275	DH-11	DH-17	495	375	0.757576	0.242424
1276	DH-11	DH-18	483	419	0.867495	0.132505
1277	DH-11	DH-19	495	384	0.775758	0.224242
1278	DH-11	DH-20	482	413	0.856846	0.143154
1279	DH-11	DH-21	499	375	0.751503	0.248497
1280	DH-11	DH-22	402	397	0.987562	0.0124378
1281	DH-11	DH-23	494	348	0.704453	0.295547
1282	DH-11	DH-24	500	377	0.754	0.246
1283	DH-11	DH-25	497	397	0.798793	0.201207
1284	DH-11	DH-26	498	372	0.746988	0.253012
1285	DH-11	DH-27	494	391	0.791498	0.208502
1286	DH-11	DH-28	493	393	0.79716	0.20284
1287	DH-11	DH-29	497	386	0.77666	0.22334
1288	DH-11	DH-30	495	376	0.759596	0.240404
1289	DH-11	DH-31	495	391	0.789899	0.210101
1290	DH-11	DH-32	495	383	0.773737	0.226263
1291	DH-11	DH-33	499	394	0.789579	0.210421
1292	DH-11	DH-34	496	357	0.719758	0.280242
1293	DH-11	DH-35	495	395	0.79798	0.20202
1294	DH-11	DH-36	495	339	0.684848	0.315152
1295	DH-11	DH-37	496	385	0.77621	0.22379
1296	DH-11	DH-38	499	388	0.777555	0.222445
1297	DH-11	DH-39	488	364	0.745902	0.254098
1298	DH-11	DH-40	496	382	0.770161	0.229839
1299	DH-11	DH-41	500	387	0.774	0.226
1300	DH-11	DH-42	498	387	0.777108	0.222892
1301	DH-11	DH-43	497	380	0.764588	0.235412
1302	DH-11	DH-44	491	421	0.857434	0.142566
1303	DH-11	DH-45	498	394	0.791165	0.208835
1304	DH-11	DH-46	496	432	0.870968	0.129032
1305	DH-11	DH-47	492	436	0.886179	0.113821
1306	DH-11	DH-48	499	422	0.845691	0.154309
1307	DH-11	DH-49	495	427	0.862626	0.137374
1308	DH-11	DH-50	485	427	0.880412	0.119588
1309	DH-11	DH-51	497	394	0.792757	0.207243
1310	DH-11	DH-52	305	303	0.993443	0.00655738
1311	DH-11	DH-53	312	311	0.996795	0.00320513
1312	DH-11	DH-54	324	322	0.993827	0.00617284
1313	DH-11	DH-55	498	377	0.757028	0.242972
1314	DH-11	DH-56	496	384	0.774194	0.225806
1315	DH-11	DH-57	500	395	0.79	0.21
1316	DH-11	DH-58	493	424	0.860041	0.139959
1317	DH-11	DH-59	496	402	0.810484	0.189516
1318	DH-11	DH-60	500	398	0.796	0.204
1319	DH-11	DH-61	494	391	0.791498	0.208502
1320	DH-11	DH-62	496	388	0.782258	0.217742
1321	DH-11	DH-63	495	396	0.8	0.2
1322	DH-11	DH-64	497	416	0.837022	0.162978
1323	DH-11	DH-65	498	414	0.831325	0.168675
1324	DH-11	DH-66	494	404	0.817814	0.182186
1325	DH-11	DH-67	497	407	0.818913	0.181087
1326	DH-11	DH-68	495	399	0.806061	0.193939
1327	DH-11	DH-69	493	396	0.803245	0.196755
1328	DH-11	DH-70	487	394	0.809035	0.190965
1329	DH-11	DH-71	498	420	0.843373	0.156627
1330	DH-11	DH-72	500	398	0.796	0.204
1331	DH-12	DH-13	495	328	0.662626	0.337374
1332	DH-12	DH-14	450	401	0.891111	0.108889
1333	DH-12	DH-15	495	363	0.733333	0.266667
1334	DH-12	DH-16	501	352	0.702595	0.297405
1335	DH-12	DH-17	498	379	0.761044	0.238956
1336	DH-12	DH-18	485	426	0.878351	0.121649
1337	DH-12	DH-19	498	387	0.777108	0.222892
1338	DH-12	DH-20	484	426	0.880165	0.119835
1339	DH-12	DH-21	502	345	0.687251	0.312749
1340	DH-12	DH-22	404	398	0.985149	0.0148515
1341	DH-12	DH-23	497	370	0.744467	0.255533
1342	DH-12	DH-24	503	388	0.771372	0.228628
1343	DH-12	DH-25	500	369	0.738	0.262
1344	DH-12	DH-26	500	390	0.78	0.22
1345	DH-12	DH-27	497	386	0.77666	0.22334
1346	DH-12	DH-28	496	377	0.760081	0.239919
1347	DH-12	DH-29	500	371	0.742	0.258
1348	DH-12	DH-30	499	359	0.719439	0.280561
1349	DH-12	DH-31	497	382	0.768612	0.231388
1350	DH-12	DH-32	499	329	0.659319	0.340681
1351	DH-12	DH-33	502	386	0.768924	0.231076
1352	DH-12	DH-34	499	387	0.775551	0.224449
1353	DH-12	DH-35	498	385	0.773092	0.226908
1354	DH-12	DH-36	496	359	0.72379	0.27621
1355	DH-12	DH-37	499	350	0.701403	0.298597
1356	DH-12	DH-38	500	352	0.704	0.296
1357	DH-12	DH-39	490	375	0.765306	0.234694
1358	DH-12	DH-40	499	361	0.723447	0.276553
1359	DH-12	DH-41	503	346	0.687873	0.312127
1360	DH-12	DH-42	501	364	0.726547	0.273453
1361	DH-12	DH-43	500	341	0.682	0.318
1362	DH-12	DH-44	495	420	0.848485	0.151515
1363	DH-12	DH-45	501	386	0.770459	0.229541
1364	DH-12	DH-46	498	432	0.86747	0.13253
1365	DH-12	DH-47	495	420	0.848485	0.151515
1366	DH-12	DH-48	502	424	0.844622	0.155378
1367	DH-12	DH-49	498	432	0.86747	0.13253
1368	DH-12	DH-50	487	435	0.893224	0.106776
1369	DH-12	DH-51	500	406	0.812	0.188
1370	DH-12	DH-52	308	307	0.996753	0.00324675
1371	DH-12	DH-53	316	316	1	0
1372	DH-12	DH-54	327	326	0.996942	0.0030581
1373	DH-12	DH-55	501	366	0.730539	0.269461
1374	DH-12	DH-56	498	378	0.759036	0.240964
1375	DH-12	DH-57	503	392	0.779324	0.220676
1376	DH-12	DH-58	495	418	0.844444	0.155556
1377	DH-12	DH-59	497	380	0.764588	0.235412
1378	DH-12	DH-60	503	359	0.713718	0.286282
1379	DH-12	DH-61	497	379	0.762575	0.237425
1380	DH-12	DH-62	499	370	0.741483	0.258517
1381	DH-12	DH-63	498	349	0.700803	0.299197
1382	DH-12	DH-64	500	412	0.824	0.176
1383	DH-12	DH-65	500	408	0.816	0.184
1384	DH-12	DH-66	496	407	0.820565	0.179435
1385	DH-12	DH-67	500	391	0.782	0.218
1386	DH-12	DH-68	498	390	0.783133	0.216867
1387	DH-12	DH-69	496	377	0.760081	0.239919
1388	DH-12	DH-70	489	379	0.775051	0.224949
1389	DH-12	DH-71	500	410	0.82	0.18
1390	DH-12	DH-72	503	379	0.753479	0.246521
1391	DH-13	DH-14	446	392	0.878924	0.121076
1392	DH-13	DH-15	490	363	0.740816	0.259184
1393	DH-13	DH-16	495	352	0.711111	0.288889
1394	DH-13	DH-17	492	377	0.76626	0.23374
1395	DH-13	DH-18	478	423	0.884937	0.115063
1396	DH-13	DH-19	492	392	0.796748	0.203252
1397	DH-13	DH-20	477	423	0.886792	0.113208
1398	DH-13	DH-21	495	343	0.692929	0.307071
1399	DH-13	DH-22	399	393	0.984962	0.0150376
1400	DH-13	DH-23	490	373	0.761224	0.238776
1401	DH-13	DH-24	496	396	0.798387	0.201613
1402	DH-13	DH-25	493	351	0.711968	0.288032
1403	DH-13	DH-26	493	389	0.789047	0.210953
1404	DH-13	DH-27	491	377	0.767821	0.232179
1405	DH-13	DH-28	489	376	0.768916	0.231084
1406	DH-13	DH-29	493	349	0.707911	0.292089
1407	DH-13	DH-30	492	367	0.745935	0.254065
1408	DH-13	DH-31	493	380	0.770791	0.229209
1409	DH-13	DH-32	492	339	0.689024	0.310976
1410	DH-13	DH-33	495	381	0.769697	0.230303
1411	DH-13	DH-34	492	380	0.772358	0.227642
1412	DH-13	DH-35	491	379	0.771894	0.228106
1413	DH-13	DH-36	492	363	0.737805	0.262195
1414	DH-13	DH-37	492	359	0.729675	0.270325
1415	DH-13	DH-38	494	361	0.730769	0.269231
1416	DH-13	DH-39	486	371	0.763374	0.236626
1417	DH-13	DH-40	492	357	0.72561	0.27439
1418	DH-13	DH-41	496	335	0.675403	0.324597
1419	DH-13	DH-42	494	360	0.728745	0.271255
1420	DH-13	DH-43	493	348	0.705882	0.294118
1421	DH-13	DH-44	488	406	0.831967	0.168033
1422	DH-13	DH-45	494	392	0.793522	0.206478
1423	DH-13	DH-46	492	428	0.869919	0.130081
1424	DH-13	DH-47	489	427	0.873211	0.126789
1425	DH-13	DH-48	495	419	0.846465	0.153535
1426	DH-13	DH-49	491	420	0.855397	0.144603
1427	DH-13	DH-50	480	427	0.889583	0.110417
1428	DH-13	DH-51	493	394	0.799189	0.200811
1429	DH-13	DH-52	303	301	0.993399	0.00660066
1430	DH-13	DH-53	311	310	0.996785	0.00321543
1431	DH-13	DH-54	322	319	0.990683	0.00931677
1432	DH-13	DH-55	494	360	0.728745	0.271255
1433	DH-13	DH-56	492	380	0.772358	0.227642
1434	DH-13	DH-57	496	390	0.78629	0.21371
1435	DH-13	DH-58	489	428	0.875256	0.124744
1436	DH-13	DH-59	492	381	0.77439	0.22561
1437	DH-13	DH-60	496	364	0.733871	0.266129
1438	DH-13	DH-61	491	380	0.773931	0.226069
1439	DH-13	DH-62	493	374	0.758621	0.241379
1440	DH-13	DH-63	491	346	0.704684	0.295316
1441	DH-13	DH-64	493	408	0.827586	0.172414
1442	DH-13	DH-65	494	407	0.823887	0.176113
1443	DH-13	DH-66	490	398	0.812245	0.187755
1444	DH-13	DH-67	493	394	0.799189	0.200811
1445	DH-13	DH-68	491	373	0.759674	0.240326
1446	DH-13	DH-69	489	374	0.764826	0.235174
1447	DH-13	DH-70	485	370	0.762887	0.237113
1448	DH-13	DH-71	493	408	0.827586	0.172414
1449	DH-13	DH-72	496	377	0.760081	0.239919
1450	DH-14	DH-15	448	376	0.839286	0.160714
1451	DH-14	DH-16	450	402	0.893333	0.106667
1452	DH-14	DH-17	449	397	0.884187	0.115813
1453	DH-14	DH-18	448	224	0.5	0.5
1454	DH-14	DH-19	447	393	0.879195	0.120805
1455	DH-14	DH-20	447	209	0.467562	0.532438
1456	DH-14	DH-21	451	398	0.882483	0.117517
1457	DH-14	DH-22	372	371	0.997312	0.00268817
1458	DH-14	DH-23	446	390	0.874439	0.125561
1459	DH-14	DH-24	451	391	0.866962	0.133038
1460	DH-14	DH-25	448	394	0.879464	0.120536
1461	DH-14	DH-26	449	401	0.893096	0.106904
1462	DH-14	DH-27	447	400	0.894855	0.105145
1463	DH-14	DH-28	446	398	0.892377	0.107623
1464	DH-14	DH-29	449	396	0.88196	0.11804
1465	DH-14	DH-30	448	396	0.883929	0.116071
1466	DH-14	DH-31	448	393	0.877232	0.122768
1467	DH-14	DH-32	448	392	0.875	0.125
1468	DH-14	DH-33	450	401	0.891111	0.108889
1469	DH-14	DH-34	447	394	0.881432	0.118568
1470	DH-14	DH-35	448	405	0.904018	0.0959821
1471	DH-14	DH-36	447	387	0.865772	0.134228
1472	DH-14	DH-37	447	391	0.87472	0.12528
1473	DH-14	DH-38	450	395	0.877778	0.122222
1474	DH-14	DH-39	444	383	0.862613	0.137387
1475	DH-14	DH-40	447	386	0.863535	0.136465
1476	DH-14	DH-41	451	402	0.891353	0.108647
1477	DH-14	DH-42	451	394	0.873614	0.126386
1478	DH-14	DH-43	448	394	0.879464	0.120536
1479	DH-14	DH-44	445	394	0.885393	0.114607
1480	DH-14	DH-45	450	396	0.88	0.12
1481	DH-14	DH-46	449	403	0.89755	0.10245
1482	DH-14	DH-47	444	404	0.90991	0.0900901
1483	DH-14	DH-48	451	409	0.906874	0.0931264
1484	DH-14	DH-49	448	405	0.904018	0.0959821
1485	DH-14	DH-50	446	318	0.713004	0.286996
1486	DH-14	DH-51	449	400	0.890869	0.109131
1487	DH-14	DH-52	290	289	0.996552	0.00344828
1488	DH-14	DH-53	299	297	0.993311	0.00668896
1489	DH-14	DH-54	309	309	1	0
1490	DH-14	DH-55	450	392	0.871111	0.128889
1491	DH-14	DH-56	448	400	0.892857	0.107143
1492	DH-14	DH-57	451	400	0.886918	0.113082
1493	DH-14	DH-58	446	396	0.887892	0.112108
1494	DH-14	DH-59	449	400	0.890869	0.109131
1495	DH-14	DH-60	451	393	0.871397	0.128603
1496	DH-14	DH-61	447	401	0.897092	0.102908
1497	DH-14	DH-62	449	400	0.890869	0.109131
1498	DH-14	DH-63	448	391	0.872768	0.127232
1499	DH-14	DH-64	450	406	0.902222	0.0977778
1500	DH-14	DH-65	450	408	0.906667	0.0933333
1501	DH-14	DH-66	446	400	0.896861	0.103139
1502	DH-14	DH-67	449	402	0.895323	0.104677
1503	DH-14	DH-68	447	389	0.870246	0.129754
1504	DH-14	DH-69	443	391	0.882619	0.117381
1505	DH-14	DH-70	443	399	0.900677	0.0993228
1506	DH-14	DH-71	449	414	0.922049	0.077951
1507	DH-14	DH-72	451	410	0.909091	0.0909091
1508	DH-15	DH-16	496	367	0.739919	0.260081
1509	DH-15	DH-17	494	357	0.722672	0.277328
1510	DH-15	DH-18	479	408	0.851775	0.148225
1511	DH-15	DH-19	494	366	0.740891	0.259109
1512	DH-15	DH-20	478	410	0.857741	0.142259
1513	DH-15	DH-21	496	367	0.739919	0.260081
1514	DH-15	DH-22	398	392	0.984925	0.0150754
1515	DH-15	DH-23	492	313	0.636179	0.363821
1516	DH-15	DH-24	497	378	0.760563	0.239437
1517	DH-15	DH-25	494	376	0.761134	0.238866
1518	DH-15	DH-26	496	357	0.719758	0.280242
1519	DH-15	DH-27	492	392	0.796748	0.203252
1520	DH-15	DH-28	490	378	0.771429	0.228571
1521	DH-15	DH-29	494	371	0.751012	0.248988
1522	DH-15	DH-30	493	374	0.758621	0.241379
1523	DH-15	DH-31	493	369	0.748479	0.251521
1524	DH-15	DH-32	493	366	0.742394	0.257606
1525	DH-15	DH-33	496	375	0.756048	0.243952
1526	DH-15	DH-34	494	351	0.710526	0.289474
1527	DH-15	DH-35	492	381	0.77439	0.22561
1528	DH-15	DH-36	493	316	0.640974	0.359026
1529	DH-15	DH-37	493	362	0.73428	0.26572
1530	DH-15	DH-38	496	375	0.756048	0.243952
1531	DH-15	DH-39	488	348	0.713115	0.286885
1532	DH-15	DH-40	494	364	0.736842	0.263158
1533	DH-15	DH-41	497	356	0.716298	0.283702
1534	DH-15	DH-42	496	364	0.733871	0.266129
1535	DH-15	DH-43	494	364	0.736842	0.263158
1536	DH-15	DH-44	489	398	0.813906	0.186094
1537	DH-15	DH-45	495	389	0.785859	0.214141
1538	DH-15	DH-46	493	417	0.845842	0.154158
1539	DH-15	DH-47	489	410	0.838446	0.161554
1540	DH-15	DH-48	496	415	0.836694	0.163306
1541	DH-15	DH-49	492	416	0.845528	0.154472
1542	DH-15	DH-50	481	421	0.87526	0.12474
1543	DH-15	DH-51	495	382	0.771717	0.228283
1544	DH-15	DH-52	303	302	0.9967	0.00330033
1545	DH-15	DH-53	311	310	0.996785	0.00321543
1546	DH-15	DH-54	322	321	0.996894	0.00310559
1547	DH-15	DH-55	496	358	0.721774	0.278226
1548	DH-15	DH-56	494	383	0.775304	0.224696
1549	DH-15	DH-57	497	370	0.744467	0.255533
1550	DH-15	DH-58	491	411	0.837067	0.162933
1551	DH-15	DH-59	495	379	0.765657	0.234343
1552	DH-15	DH-60	497	377	0.758551	0.241449
1553	DH-15	DH-61	491	373	0.759674	0.240326
1554	DH-15	DH-62	494	375	0.759109	0.240891
1555	DH-15	DH-63	493	357	0.724138	0.275862
1556	DH-15	DH-64	494	394	0.797571	0.202429
1557	DH-15	DH-65	495	405	0.818182	0.181818
1558	DH-15	DH-66	491	398	0.810591	0.189409
1559	DH-15	DH-67	494	382	0.773279	0.226721
1560	DH-15	DH-68	492	381	0.77439	0.22561
1561	DH-15	DH-69	490	367	0.74898	0.25102
1562	DH-15	DH-70	485	374	0.771134	0.228866
1563	DH-15	DH-71	495	419	0.846465	0.153535
1564	DH-15	DH-72	497	389	0.782696	0.217304
1565	DH-16	DH-17	498	376	0.75502	0.24498
1566	DH-16	DH-18	485	432	0.890722	0.109278
1567	DH-16	DH-19	498	382	0.767068	0.232932
1568	DH-16	DH-20	484	429	0.886364	0.113636
1569	DH-16	DH-21	502	351	0.699203	0.300797
1570	DH-16	DH-22	404	398	0.985149	0.0148515
1571	DH-16	DH-23	497	361	0.726358	0.273642
1572	DH-16	DH-24	503	409	0.813121	0.186879
1573	DH-16	DH-25	500	374	0.748	0.252
1574	DH-16	DH-26	500	393	0.786	0.214
1575	DH-16	DH-27	497	376	0.756539	0.243461
1576	DH-16	DH-28	496	377	0.760081	0.239919
1577	DH-16	DH-29	500	362	0.724	0.276
1578	DH-16	DH-30	499	360	0.721443	0.278557
1579	DH-16	DH-31	497	385	0.774648	0.225352
1580	DH-16	DH-32	499	338	0.677355	0.322645
1581	DH-16	DH-33	502	385	0.766932	0.233068
1582	DH-16	DH-34	499	389	0.779559	0.220441
1583	DH-16	DH-35	498	394	0.791165	0.208835
1584	DH-16	DH-36	496	356	0.717742	0.282258
1585	DH-16	DH-37	499	362	0.725451	0.274549
1586	DH-16	DH-38	500	359	0.718	0.282
1587	DH-16	DH-39	491	380	0.773931	0.226069
1588	DH-16	DH-40	499	369	0.739479	0.260521
1589	DH-16	DH-41	503	345	0.685885	0.314115
1590	DH-16	DH-42	502	378	0.752988	0.247012
1591	DH-16	DH-43	500	343	0.686	0.314
1592	DH-16	DH-44	494	416	0.842105	0.157895
1593	DH-16	DH-45	501	395	0.788423	0.211577
1594	DH-16	DH-46	498	422	0.84739	0.15261
1595	DH-16	DH-47	496	430	0.866935	0.133065
1596	DH-16	DH-48	502	423	0.842629	0.157371
1597	DH-16	DH-49	498	435	0.873494	0.126506
1598	DH-16	DH-50	487	437	0.897331	0.102669
1599	DH-16	DH-51	500	398	0.796	0.204
1600	DH-16	DH-52	308	307	0.996753	0.00324675
1601	DH-16	DH-53	316	316	1	0
1602	DH-16	DH-54	327	326	0.996942	0.0030581
1603	DH-16	DH-55	501	371	0.740519	0.259481
1604	DH-16	DH-56	498	385	0.773092	0.226908
1605	DH-16	DH-57	503	406	0.807157	0.192843
1606	DH-16	DH-58	495	418	0.844444	0.155556
1607	DH-16	DH-59	498	389	0.781124	0.218876
1608	DH-16	DH-60	503	347	0.689861	0.310139
1609	DH-16	DH-61	498	385	0.773092	0.226908
1610	DH-16	DH-62	499	377	0.755511	0.244489
1611	DH-16	DH-63	499	342	0.685371	0.314629
1612	DH-16	DH-64	500	407	0.814	0.186
1613	DH-16	DH-65	500	419	0.838	0.162
1614	DH-16	DH-66	496	405	0.816532	0.183468
1615	DH-16	DH-67	500	389	0.778	0.222
1616	DH-16	DH-68	498	403	0.809237	0.190763
1617	DH-16	DH-69	495	383	0.773737	0.226263
1618	DH-16	DH-70	489	377	0.770961	0.229039
1619	DH-16	DH-71	500	420	0.84	0.16
1620	DH-16	DH-72	503	388	0.771372	0.228628
1621	DH-17	DH-18	482	421	0.873444	0.126556
1622	DH-17	DH-19	497	370	0.744467	0.255533
1623	DH-17	DH-20	481	418	0.869023	0.130977
1624	DH-17	DH-21	500	376	0.752	0.248
1625	DH-17	DH-22	401	400	0.997506	0.00249377
1626	DH-17	DH-23	495	367	0.741414	0.258586
1627	DH-17	DH-24	500	377	0.754	0.246
1628	DH-17	DH-25	497	386	0.77666	0.22334
1629	DH-17	DH-26	497	383	0.770624	0.229376
1630	DH-17	DH-27	495	385	0.777778	0.222222
1631	DH-17	DH-28	494	367	0.742915	0.257085
1632	DH-17	DH-29	498	391	0.785141	0.214859
1633	DH-17	DH-30	495	387	0.781818	0.218182
1634	DH-17	DH-31	495	375	0.757576	0.242424
1635	DH-17	DH-32	495	387	0.781818	0.218182
1636	DH-17	DH-33	499	371	0.743487	0.256513
1637	DH-17	DH-34	497	370	0.744467	0.255533
1638	DH-17	DH-35	496	384	0.774194	0.225806
1639	DH-17	DH-36	494	364	0.736842	0.263158
1640	DH-17	DH-37	496	381	0.768145	0.231855
1641	DH-17	DH-38	497	383	0.770624	0.229376
1642	DH-17	DH-39	489	361	0.738241	0.261759
1643	DH-17	DH-40	497	375	0.754527	0.245473
1644	DH-17	DH-41	500	363	0.726	0.274
1645	DH-17	DH-42	498	372	0.746988	0.253012
1646	DH-17	DH-43	497	377	0.758551	0.241449
1647	DH-17	DH-44	492	422	0.857724	0.142276
1648	DH-17	DH-45	498	390	0.783133	0.216867
1649	DH-17	DH-46	495	425	0.858586	0.141414
1650	DH-17	DH-47	494	422	0.854251	0.145749
1651	DH-17	DH-48	500	421	0.842	0.158
1652	DH-17	DH-49	495	428	0.864646	0.135354
1653	DH-17	DH-50	484	428	0.884298	0.115702
1654	DH-17	DH-51	499	397	0.795591	0.204409
1655	DH-17	DH-52	306	305	0.996732	0.00326797
1656	DH-17	DH-53	314	313	0.996815	0.00318471
1657	DH-17	DH-54	325	325	1	0
1658	DH-17	DH-55	499	361	0.723447	0.276553
1659	DH-17	DH-56	496	396	0.798387	0.201613
1660	DH-17	DH-57	500	401	0.802	0.198
1661	DH-17	DH-58	494	430	0.870445	0.129555
1662	DH-17	DH-59	495	396	0.8	0.2
1663	DH-17	DH-60	500	369	0.738	0.262
1664	DH-17	DH-61	494	382	0.773279	0.226721
1665	DH-17	DH-62	497	370	0.744467	0.255533
1666	DH-17	DH-63	496	372	0.75	0.25
1667	DH-17	DH-64	497	411	0.826962	0.173038
1668	DH-17	DH-65	497	410	0.82495	0.17505
1669	DH-17	DH-66	493	411	0.833671	0.166329
1670	DH-17	DH-67	497	384	0.772636	0.227364
1671	DH-17	DH-68	495	394	0.79596	0.20404
1672	DH-17	DH-69	492	381	0.77439	0.22561
1673	DH-17	DH-70	488	388	0.795082	0.204918
1674	DH-17	DH-71	497	399	0.802817	0.197183
1675	DH-17	DH-72	500	381	0.762	0.238
1676	DH-18	DH-19	482	428	0.887967	0.112033
1677	DH-18	DH-20	482	181	0.375519	0.624481
1678	DH-18	DH-21	486	430	0.884774	0.115226
1679	DH-18	DH-22	393	391	0.994911	0.00508906
1680	DH-18	DH-23	481	421	0.87526	0.12474
1681	DH-18	DH-24	487	420	0.862423	0.137577
1682	DH-18	DH-25	484	421	0.869835	0.130165
1683	DH-18	DH-26	484	433	0.894628	0.105372
1684	DH-18	DH-27	481	428	0.889813	0.110187
1685	DH-18	DH-28	480	420	0.875	0.125
1686	DH-18	DH-29	484	431	0.890496	0.109504
1687	DH-18	DH-30	482	427	0.885892	0.114108
1688	DH-18	DH-31	481	421	0.87526	0.12474
1689	DH-18	DH-32	482	421	0.873444	0.126556
1690	DH-18	DH-33	486	422	0.868313	0.131687
1691	DH-18	DH-34	483	422	0.873706	0.126294
1692	DH-18	DH-35	482	428	0.887967	0.112033
1693	DH-18	DH-36	480	412	0.858333	0.141667
1694	DH-18	DH-37	483	416	0.861284	0.138716
1695	DH-18	DH-38	484	424	0.876033	0.123967
1696	DH-18	DH-39	474	413	0.871308	0.128692
1697	DH-18	DH-40	483	422	0.873706	0.126294
1698	DH-18	DH-41	487	426	0.874743	0.125257
1699	DH-18	DH-42	485	425	0.876289	0.123711
1700	DH-18	DH-43	485	426	0.878351	0.121649
1701	DH-18	DH-44	479	431	0.899791	0.100209
1702	DH-18	DH-45	485	429	0.884536	0.115464
1703	DH-18	DH-46	483	437	0.904762	0.0952381
1704	DH-18	DH-47	479	436	0.91023	0.0897704
1705	DH-18	DH-48	486	442	0.909465	0.090535
1706	DH-18	DH-49	482	435	0.90249	0.0975104
1707	DH-18	DH-50	479	358	0.74739	0.25261
1708	DH-18	DH-51	484	429	0.886364	0.113636
1709	DH-18	DH-52	302	301	0.996689	0.00331126
1710	DH-18	DH-53	308	307	0.996753	0.00324675
1711	DH-18	DH-54	321	321	1	0
1712	DH-18	DH-55	485	420	0.865979	0.134021
1713	DH-18	DH-56	482	432	0.896266	0.103734
1714	DH-18	DH-57	487	438	0.899384	0.100616
1715	DH-18	DH-58	479	427	0.891441	0.108559
1716	DH-18	DH-59	482	428	0.887967	0.112033
1717	DH-18	DH-60	487	424	0.870637	0.129363
1718	DH-18	DH-61	483	424	0.877847	0.122153
1719	DH-18	DH-62	483	428	0.886128	0.113872
1720	DH-18	DH-63	482	420	0.871369	0.128631
1721	DH-18	DH-64	484	441	0.911157	0.088843
1722	DH-18	DH-65	484	443	0.915289	0.0847107
1723	DH-18	DH-66	480	432	0.9	0.1
1724	DH-18	DH-67	484	432	0.892562	0.107438
1725	DH-18	DH-68	482	421	0.873444	0.126556
1726	DH-18	DH-69	479	420	0.876827	0.123173
1727	DH-18	DH-70	474	423	0.892405	0.107595
1728	DH-18	DH-71	484	447	0.923554	0.0764463
1729	DH-18	DH-72	487	438	0.899384	0.100616
1730	DH-19	DH-20	481	424	0.881497	0.118503
1731	DH-19	DH-21	499	389	0.779559	0.220441
1732	DH-19	DH-22	401	395	0.985037	0.0149626
1733	DH-19	DH-23	495	369	0.745455	0.254545
1734	DH-19	DH-24	500	392	0.784	0.216
1735	DH-19	DH-25	497	400	0.804829	0.195171
1736	DH-19	DH-26	497	383	0.770624	0.229376
1737	DH-19	DH-27	495	397	0.80202	0.19798
1738	DH-19	DH-28	493	396	0.803245	0.196755
1739	DH-19	DH-29	497	389	0.782696	0.217304
1740	DH-19	DH-30	496	403	0.8125	0.1875
1741	DH-19	DH-31	495	399	0.806061	0.193939
1742	DH-19	DH-32	495	380	0.767677	0.232323
1743	DH-19	DH-33	499	397	0.795591	0.204409
1744	DH-19	DH-34	498	369	0.740964	0.259036
1745	DH-19	DH-35	495	391	0.789899	0.210101
1746	DH-19	DH-36	494	364	0.736842	0.263158
1747	DH-19	DH-37	496	387	0.780242	0.219758
1748	DH-19	DH-38	497	389	0.782696	0.217304
1749	DH-19	DH-39	489	366	0.748466	0.251534
1750	DH-19	DH-40	498	388	0.779116	0.220884
1751	DH-19	DH-41	500	394	0.788	0.212
1752	DH-19	DH-42	498	386	0.7751	0.2249
1753	DH-19	DH-43	497	395	0.794769	0.205231
1754	DH-19	DH-44	492	417	0.847561	0.152439
1755	DH-19	DH-45	498	399	0.801205	0.198795
1756	DH-19	DH-46	495	418	0.844444	0.155556
1757	DH-19	DH-47	493	427	0.866126	0.133874
1758	DH-19	DH-48	499	434	0.869739	0.130261
1759	DH-19	DH-49	495	423	0.854545	0.145455
1760	DH-19	DH-50	484	435	0.89876	0.10124
1761	DH-19	DH-51	498	389	0.781124	0.218876
1762	DH-19	DH-52	304	303	0.996711	0.00328947
1763	DH-19	DH-53	312	312	1	0
1764	DH-19	DH-54	323	322	0.996904	0.00309598
1765	DH-19	DH-55	499	382	0.765531	0.234469
1766	DH-19	DH-56	496	395	0.796371	0.203629
1767	DH-19	DH-57	500	397	0.794	0.206
1768	DH-19	DH-58	493	430	0.872211	0.127789
1769	DH-19	DH-59	495	404	0.816162	0.183838
1770	DH-19	DH-60	500	393	0.786	0.214
1771	DH-19	DH-61	495	399	0.806061	0.193939
1772	DH-19	DH-62	497	392	0.788732	0.211268
1773	DH-19	DH-63	496	392	0.790323	0.209677
1774	DH-19	DH-64	497	412	0.828974	0.171026
1775	DH-19	DH-65	497	408	0.820926	0.179074
1776	DH-19	DH-66	494	405	0.819838	0.180162
1777	DH-19	DH-67	497	406	0.816901	0.183099
1778	DH-19	DH-68	496	409	0.824597	0.175403
1779	DH-19	DH-69	493	402	0.815416	0.184584
1780	DH-19	DH-70	488	393	0.805328	0.194672
1781	DH-19	DH-71	497	423	0.851107	0.148893
1782	DH-19	DH-72	500	410	0.82	0.18
1783	DH-20	DH-21	485	424	0.874227	0.125773
1784	DH-20	DH-22	392	389	0.992347	0.00765306
1785	DH-20	DH-23	480	420	0.875	0.125
1786	DH-20	DH-24	486	422	0.868313	0.131687
1787	DH-20	DH-25	484	420	0.867769	0.132231
1788	DH-20	DH-26	483	435	0.900621	0.0993789
1789	DH-20	DH-27	480	424	0.883333	0.116667
1790	DH-20	DH-28	479	424	0.885177	0.114823
1791	DH-20	DH-29	484	432	0.892562	0.107438
1792	DH-20	DH-30	481	426	0.885655	0.114345
1793	DH-20	DH-31	480	420	0.875	0.125
1794	DH-20	DH-32	481	419	0.871102	0.128898
1795	DH-20	DH-33	485	428	0.882474	0.117526
1796	DH-20	DH-34	482	428	0.887967	0.112033
1797	DH-20	DH-35	481	427	0.887734	0.112266
1798	DH-20	DH-36	479	414	0.864301	0.135699
1799	DH-20	DH-37	482	418	0.86722	0.13278
1800	DH-20	DH-38	484	424	0.876033	0.123967
1801	DH-20	DH-39	473	405	0.856237	0.143763
1802	DH-20	DH-40	482	422	0.875519	0.124481
1803	DH-20	DH-41	486	429	0.882716	0.117284
1804	DH-20	DH-42	484	423	0.873967	0.126033
1805	DH-20	DH-43	483	422	0.873706	0.126294
1806	DH-20	DH-44	477	431	0.903564	0.0964361
1807	DH-20	DH-45	484	430	0.88843	0.11157
1808	DH-20	DH-46	481	429	0.891892	0.108108
1809	DH-20	DH-47	478	432	0.903766	0.0962343
1810	DH-20	DH-48	485	436	0.898969	0.101031
1811	DH-20	DH-49	482	437	0.906639	0.093361
1812	DH-20	DH-50	478	352	0.736402	0.263598
1813	DH-20	DH-51	483	427	0.884058	0.115942
1814	DH-20	DH-52	302	301	0.996689	0.00331126
1815	DH-20	DH-53	308	307	0.996753	0.00324675
1816	DH-20	DH-54	321	321	1	0
1817	DH-20	DH-55	484	427	0.882231	0.117769
1818	DH-20	DH-56	481	425	0.883576	0.116424
1819	DH-20	DH-57	486	433	0.890947	0.109053
1820	DH-20	DH-58	478	424	0.887029	0.112971
1821	DH-20	DH-59	481	429	0.891892	0.108108
1822	DH-20	DH-60	486	418	0.860082	0.139918
1823	DH-20	DH-61	482	424	0.879668	0.120332
1824	DH-20	DH-62	482	425	0.881743	0.118257
1825	DH-20	DH-63	481	416	0.864865	0.135135
1826	DH-20	DH-64	483	435	0.900621	0.0993789
1827	DH-20	DH-65	483	441	0.913043	0.0869565
1828	DH-20	DH-66	479	434	0.906054	0.0939457
1829	DH-20	DH-67	483	431	0.89234	0.10766
1830	DH-20	DH-68	481	417	0.866944	0.133056
1831	DH-20	DH-69	478	411	0.859833	0.140167
1832	DH-20	DH-70	473	420	0.887949	0.112051
1833	DH-20	DH-71	483	447	0.925466	0.0745342
1834	DH-20	DH-72	486	438	0.901235	0.0987654
1835	DH-21	DH-22	404	397	0.982673	0.0173267
1836	DH-21	DH-23	498	374	0.751004	0.248996
1837	DH-21	DH-24	504	389	0.771825	0.228175
1838	DH-21	DH-25	501	312	0.622754	0.377246
1839	DH-21	DH-26	501	385	0.768463	0.231537
1840	DH-21	DH-27	498	366	0.73494	0.26506
1841	DH-21	DH-28	498	363	0.728916	0.271084
1842	DH-21	DH-29	502	311	0.619522	0.380478
1843	DH-21	DH-30	499	291	0.583166	0.416834
1844	DH-21	DH-31	498	371	0.74498	0.25502
1845	DH-21	DH-32	499	346	0.693387	0.306613
1846	DH-21	DH-33	503	366	0.727634	0.272366
1847	DH-21	DH-34	500	384	0.768	0.232
1848	DH-21	DH-35	499	376	0.753507	0.246493
1849	DH-21	DH-36	497	371	0.746479	0.253521
1850	DH-21	DH-37	500	322	0.644	0.356
1851	DH-21	DH-38	501	320	0.638723	0.361277
1852	DH-21	DH-39	492	379	0.770325	0.229675
1853	DH-21	DH-40	500	356	0.712	0.288
1854	DH-21	DH-41	504	308	0.611111	0.388889
1855	DH-21	DH-42	502	354	0.705179	0.294821
1856	DH-21	DH-43	501	338	0.674651	0.325349
1857	DH-21	DH-44	495	428	0.864646	0.135354
1858	DH-21	DH-45	502	393	0.782869	0.217131
1859	DH-21	DH-46	499	430	0.861723	0.138277
1860	DH-21	DH-47	496	421	0.84879	0.15121
1861	DH-21	DH-48	504	431	0.855159	0.144841
1862	DH-21	DH-49	499	428	0.857715	0.142285
1863	DH-21	DH-50	488	441	0.903689	0.0963115
1864	DH-21	DH-51	501	397	0.792415	0.207585
1865	DH-21	DH-52	308	307	0.996753	0.00324675
1866	DH-21	DH-53	316	316	1	0
1867	DH-21	DH-54	327	326	0.996942	0.0030581
1868	DH-21	DH-55	502	367	0.731076	0.268924
1869	DH-21	DH-56	499	384	0.769539	0.230461
1870	DH-21	DH-57	504	388	0.769841	0.230159
1871	DH-21	DH-58	497	431	0.867203	0.132797
1872	DH-21	DH-59	498	381	0.76506	0.23494
1873	DH-21	DH-60	504	351	0.696429	0.303571
1874	DH-21	DH-61	498	370	0.742972	0.257028
1875	DH-21	DH-62	500	374	0.748	0.252
1876	DH-21	DH-63	499	354	0.709419	0.290581
1877	DH-21	DH-64	501	417	0.832335	0.167665
1878	DH-21	DH-65	501	405	0.808383	0.191617
1879	DH-21	DH-66	497	403	0.810865	0.189135
1880	DH-21	DH-67	501	380	0.758483	0.241517
1881	DH-21	DH-68	499	391	0.783567	0.216433
1882	DH-21	DH-69	496	370	0.745968	0.254032
1883	DH-21	DH-70	490	376	0.767347	0.232653
1884	DH-21	DH-71	501	406	0.810379	0.189621
1885	DH-21	DH-72	504	382	0.757937	0.242063
1886	DH-22	DH-23	400	396	0.99	0.01
1887	DH-22	DH-24	405	401	0.990123	0.00987654
1888	DH-22	DH-25	402	397	0.987562	0.0124378
1889	DH-22	DH-26	403	399	0.990074	0.00992556
1890	DH-22	DH-27	401	397	0.990025	0.00997506
1891	DH-22	DH-28	399	397	0.994987	0.00501253
1892	DH-22	DH-29	402	395	0.982587	0.0174129
1893	DH-22	DH-30	402	398	0.99005	0.00995025
1894	DH-22	DH-31	401	396	0.987531	0.0124688
1895	DH-22	DH-32	401	398	0.992519	0.0074813
1896	DH-22	DH-33	404	401	0.992574	0.00742574
1897	DH-22	DH-34	403	398	0.987593	0.0124069
1898	DH-22	DH-35	404	401	0.992574	0.00742574
1899	DH-22	DH-36	398	394	0.98995	0.0100503
1900	DH-22	DH-37	402	399	0.992537	0.00746269
1901	DH-22	DH-38	403	401	0.995037	0.00496278
1902	DH-22	DH-39	393	388	0.987277	0.0127226
1903	DH-22	DH-40	402	397	0.987562	0.0124378
1904	DH-22	DH-41	405	401	0.990123	0.00987654
1905	DH-22	DH-42	403	398	0.987593	0.0124069
1906	DH-22	DH-43	402	400	0.995025	0.00497512
1907	DH-22	DH-44	397	392	0.987406	0.0125945
1908	DH-22	DH-45	403	399	0.990074	0.00992556
1909	DH-22	DH-46	400	396	0.99	0.01
1910	DH-22	DH-47	400	393	0.9825	0.0175
1911	DH-22	DH-48	404	398	0.985149	0.0148515
1912	DH-22	DH-49	400	396	0.99	0.01
1913	DH-22	DH-50	395	393	0.994937	0.00506329
1914	DH-22	DH-51	402	397	0.987562	0.0124378
1915	DH-22	DH-52	276	274	0.992754	0.00724638
1916	DH-22	DH-53	281	279	0.992883	0.00711744
1917	DH-22	DH-54	292	291	0.996575	0.00342466
1918	DH-22	DH-55	403	398	0.987593	0.0124069
1919	DH-22	DH-56	402	399	0.992537	0.00746269
1920	DH-22	DH-57	405	402	0.992593	0.00740741
1921	DH-22	DH-58	400	393	0.9825	0.0175
1922	DH-22	DH-59	401	397	0.990025	0.00997506
1923	DH-22	DH-60	405	398	0.982716	0.017284
1924	DH-22	DH-61	402	399	0.992537	0.00746269
1925	DH-22	DH-62	402	397	0.987562	0.0124378
1926	DH-22	DH-63	402	397	0.987562	0.0124378
1927	DH-22	DH-64	403	396	0.98263	0.0173697
1928	DH-22	DH-65	402	396	0.985075	0.0149254
1929	DH-22	DH-66	398	391	0.982412	0.0175879
1930	DH-22	DH-67	402	398	0.99005	0.00995025
1931	DH-22	DH-68	404	399	0.987624	0.0123762
1932	DH-22	DH-69	400	395	0.9875	0.0125
1933	DH-22	DH-70	394	386	0.979695	0.0203046
1934	DH-22	DH-71	403	401	0.995037	0.00496278
1935	DH-22	DH-72	405	403	0.995062	0.00493827
1936	DH-23	DH-24	499	385	0.771543	0.228457
1937	DH-23	DH-25	496	384	0.774194	0.225806
1938	DH-23	DH-26	497	371	0.746479	0.253521
1939	DH-23	DH-27	494	394	0.797571	0.202429
1940	DH-23	DH-28	492	380	0.772358	0.227642
1941	DH-23	DH-29	496	379	0.764113	0.235887
1942	DH-23	DH-30	494	380	0.769231	0.230769
1943	DH-23	DH-31	493	382	0.774848	0.225152
1944	DH-23	DH-32	494	363	0.734818	0.265182
1945	DH-23	DH-33	498	390	0.783133	0.216867
1946	DH-23	DH-34	496	345	0.695565	0.304435
1947	DH-23	DH-35	494	388	0.785425	0.214575
1948	DH-23	DH-36	492	284	0.577236	0.422764
1949	DH-23	DH-37	495	369	0.745455	0.254545
1950	DH-23	DH-38	496	373	0.752016	0.247984
1951	DH-23	DH-39	486	353	0.726337	0.273663
1952	DH-23	DH-40	496	375	0.756048	0.243952
1953	DH-23	DH-41	499	369	0.739479	0.260521
1954	DH-23	DH-42	497	379	0.762575	0.237425
1955	DH-23	DH-43	496	370	0.745968	0.254032
1956	DH-23	DH-44	492	411	0.835366	0.164634
1957	DH-23	DH-45	497	390	0.784708	0.215292
1958	DH-23	DH-46	495	429	0.866667	0.133333
1959	DH-23	DH-47	491	415	0.845214	0.154786
1960	DH-23	DH-48	498	418	0.839357	0.160643
1961	DH-23	DH-49	495	433	0.874747	0.125253
1962	DH-23	DH-50	483	431	0.89234	0.10766
1963	DH-23	DH-51	497	394	0.792757	0.207243
1964	DH-23	DH-52	304	302	0.993421	0.00657895
1965	DH-23	DH-53	312	311	0.996795	0.00320513
1966	DH-23	DH-54	322	321	0.996894	0.00310559
1967	DH-23	DH-55	498	361	0.7249	0.2751
1968	DH-23	DH-56	494	387	0.783401	0.216599
1969	DH-23	DH-57	499	396	0.793587	0.206413
1970	DH-23	DH-58	491	428	0.87169	0.12831
1971	DH-23	DH-59	493	388	0.787018	0.212982
1972	DH-23	DH-60	499	383	0.767535	0.232465
1973	DH-23	DH-61	493	384	0.778905	0.221095
1974	DH-23	DH-62	495	384	0.775758	0.224242
1975	DH-23	DH-63	494	374	0.757085	0.242915
1976	DH-23	DH-64	497	404	0.812877	0.187123
1977	DH-23	DH-65	497	416	0.837022	0.162978
1978	DH-23	DH-66	493	405	0.821501	0.178499
1979	DH-23	DH-67	496	390	0.78629	0.21371
1980	DH-23	DH-68	494	389	0.787449	0.212551
1981	DH-23	DH-69	491	386	0.786151	0.213849
1982	DH-23	DH-70	485	380	0.783505	0.216495
1983	DH-23	DH-71	496	421	0.84879	0.15121
1984	DH-23	DH-72	499	391	0.783567	0.216433
1985	DH-24	DH-25	502	407	0.810757	0.189243
1986	DH-24	DH-26	502	387	0.770916	0.229084
1987	DH-24	DH-27	499	408	0.817635	0.182365
1988	DH-24	DH-28	498	401	0.805221	0.194779
1989	DH-24	DH-29	502	400	0.796813	0.203187
1990	DH-24	DH-30	500	395	0.79	0.21
1991	DH-24	DH-31	499	409	0.819639	0.180361
1992	DH-24	DH-32	500	395	0.79	0.21
1993	DH-24	DH-33	504	423	0.839286	0.160714
1994	DH-24	DH-34	501	387	0.772455	0.227545
1995	DH-24	DH-35	500	409	0.818	0.182
1996	DH-24	DH-36	498	378	0.759036	0.240964
1997	DH-24	DH-37	501	397	0.792415	0.207585
1998	DH-24	DH-38	502	400	0.796813	0.203187
[truncated: 1,162 more rows]

## Sheet: Supplementary Table S7
Supplementary Table S7. Accuracy Analysis of Multinucleotide Polymorphism (MNP) Markers in 80 Polygonatum cyrtonema Samples
Variety Code	Library 1	Library 2	Number of Markers Compared	Number of Markers with Different Genotypes	Number of Reproducible Markers	Genotyping Reproducibility	Genotyping Accuracy
DH-01	DHHJ231128001-21	DHHJ231128001-11	502	2	500	0.996016	0.998008
DH-02	DHHJ231128002-21	DHHJ231128002-11	504	0	504	1	1
DH-03	DHHJ231128003-21	DHHJ231128003-11	503	1	502	0.998012	0.999006
DH-04	DHHJ231128004-21	DHHJ231128004-11	469	3	466	0.993603	0.996802
DH-05	DHHJ231128005-21	DHHJ231128005-11	502	0	502	1	1
DH-06	DHHJ231128006-21	DHHJ231128006-11	498	0	498	1	1
DH-07	DHHJ231128007-21	DHHJ231128007-11	496	0	496	1	1
DH-08	DHHJ231128008-21	DHHJ231128008-11	333	0	333	1	1
DH-09	DHHJ231128009-21	DHHJ231128009-11	493	0	493	1	1
DH-10	DHHJ231128010-21	DHHJ231128010-11	499	1	498	0.997996	0.998998
DH-11	DHHJ231128011-21	DHHJ231128011-11	499	1	498	0.997996	0.998998
DH-12	DHHJ231128012-21	DHHJ231128012-11	503	1	502	0.998012	0.999006
DH-13	DHHJ231128013-21	DHHJ231128013-11	493	0	493	1	1
DH-14	DHHJ231128014-21	DHHJ231128014-11	451	6	445	0.986696	0.993348
DH-15	DHHJ231128015-21	DHHJ231128015-11	497	0	497	1	1
DH-16	DHHJ231128016-21	DHHJ231128016-11	498	0	498	1	1
DH-17	DHHJ231128017-21	DHHJ231128017-11	500	0	500	1	1
DH-18	DHHJ231128018-21	DHHJ231128018-11	473	1	472	0.997886	0.998943
DH-19	DHHJ231128019-21	DHHJ231128019-11	500	0	500	1	1
DH-20	DHHJ231128020-21	DHHJ231128020-11	467	3	464	0.993576	0.996788
DH-21	DHHJ231128021-21	DHHJ231128021-11	504	1	503	0.998016	0.999008
DH-22	DHHJ231128022-21	DHHJ231128022-11	400	1	399	0.9975	0.99875
DH-23	DHHJ231128023-21	DHHJ231128023-11	498	0	498	1	1
DH-24	DHHJ231128024-21	DHHJ231128024-11	505	1	504	0.99802	0.99901
DH-25	DHHJ231128025-21	DHHJ231128025-11	501	0	501	1	1
DH-26	DHHJ231128026-21	DHHJ231128026-11	499	1	498	0.997996	0.998998
DH-27	DHHJ231128027-21	DHHJ231128027-11	499	0	499	1	1
DH-28	DHHJ231128028-21	DHHJ231128028-11	498	2	496	0.995984	0.997992
DH-29	DHHJ231128029-21	DHHJ231128029-11	501	0	501	1	1
DH-30	DHHJ231128030-21	DHHJ231128030-11	499	0	499	1	1
DH-31	DHHJ231128031-21	DHHJ231128031-11	498	1	497	0.997992	0.998996
DH-32	DHHJ231128032-21	DHHJ231128032-11	499	1	498	0.997996	0.998998
DH-33	DHHJ231128033-21	DHHJ231128033-11	503	0	503	1	1
DH-34	DHHJ231128034-21	DHHJ231128034-11	497	0	497	1	1
DH-35	DHHJ231128035-21	DHHJ231128035-11	500	0	500	1	1
DH-36	DHHJ231128036-21	DHHJ231128036-11	498	0	498	1	1
DH-37	DHHJ231128037-21	DHHJ231128037-11	501	0	501	1	1
DH-38	DHHJ231128038-21	DHHJ231128038-11	499	1	498	0.997996	0.998998
DH-39	DHHJ231128039-21	DHHJ231128039-11	492	0	492	1	1
DH-40	DHHJ231128040-21	DHHJ231128040-11	499	0	499	1	1
DH-41	DHHJ231128041-21	DHHJ231128041-11	505	8	497	0.984158	0.992079
DH-42	DHHJ231128042-21	DHHJ231128042-11	502	0	502	1	1
DH-43	DHHJ231128043-21	DHHJ231128043-11	502	1	501	0.998008	0.999004
DH-44	DHHJ231128044-21	DHHJ231128044-11	495	3	492	0.993939	0.99697
DH-45	DHHJ231128045-21	DHHJ231128045-11	501	1	500	0.998004	0.999002
DH-46	DHHJ231128046-21	DHHJ231128046-11	498	1	497	0.997992	0.998996
DH-47	DHHJ231128047-21	DHHJ231128047-11	497	0	497	1	1
DH-48	DHHJ231128048-21	DHHJ231128048-11	503	1	502	0.998012	0.999006
DH-49	DHHJ231128049-21	DHHJ231128049-11	500	1	499	0.998	0.999
DH-50	DHHJ231128050-21	DHHJ231128050-11	488	1	487	0.997951	0.998975
DH-51	DHHJ231128051-21	DHHJ231128051-11	501	0	501	1	1
DH-52	DHHJ231128052-21	DHHJ231128052-11	306	0	306	1	1
DH-53	DHHJ231128053-21	DHHJ231128053-11	316	0	316	1	1
DH-54	DHHJ231128054-21	DHHJ231128054-11	318	0	318	1	1
DH-55	DHHJ231128055-21	DHHJ231128055-11	501	0	501	1	1
DH-56	DHHJ231128056-21	DHHJ231128056-11	500	8	492	0.984	0.992
DH-57	DHHJ231128057-21	DHHJ231128057-11	505	1	504	0.99802	0.99901
DH-58	DHHJ231128058-21	DHHJ231128058-11	493	1	492	0.997972	0.998986
DH-59	DHHJ231207003-21	DHHJ231207003-11	499	0	499	1	1
DH-60	DHHJ231207004-21	DHHJ231207004-11	505	0	505	1	1
DH-61	DHHJ231207005-21	DHHJ231207005-11	498	1	497	0.997992	0.998996
DH-62	DHHJ231207006-21	DHHJ231207006-11	501	2	499	0.996008	0.998004
DH-63	DHHJ231207007-21	DHHJ231207007-11	498	0	498	1	1
DH-64	DHHJ231227001-21	DHHJ231227001-11	497	2	495	0.995976	0.997988
DH-65	DHHJ231227002-21	DHHJ231227002-11	502	0	502	1	1
DH-66	DHHJ231227003-21	DHHJ231227003-11	498	1	497	0.997992	0.998996
DH-67	DHHJ231227004-21	DHHJ231227004-11	502	0	502	1	1
DH-68	DHHJ231227005-21	DHHJ231227005-11	500	0	500	1	1
DH-69	DHHJ231227006-21	DHHJ231227006-11	496	1	495	0.997984	0.998992
DH-70	DHHJ231227007-2P1	DHHJ231227007-11	491	4	487	0.991853	0.995927
DH-71	DHHJ231227008-21	DHHJ231227008-11	502	0	502	1	1
DH-72	DHHJ231227009-21	DHHJ231227009-11	505	1	504	0.99802	0.99901
DH-73	DHHJ240112001-11	DHHJ240112001-21	501	3	498	0.994012	0.997006
DH-74	DHHJ240112002-11	DHHJ240112002-21	484	2	482	0.995868	0.997934
DH-75	DHHJ240112003-11	DHHJ240112003-21	498	1	497	0.997992	0.998996
DH-76	DHHJ240112004-11	DHHJ240112004-21	496	0	496	1	1
DH-77	DHHJ240112005-11	DHHJ240112005-21	480	0	480	1	1
DH-78	DHHJ240112006-11	DHHJ240112006-21	498	1	497	0.997992	0.998996
DH-79	DHHJ240112007-11	DHHJ240112007-21	496	2	494	0.995968	0.997984
DH-80	DHHJ240112008-11	DHHJ240112008-21	499	1	498	0.997996	0.998998
Total			38947	77	38870	0.998023	0.999011

## Sheet: Supplementary Table S8
Supplementary Table S8. Statistics of Polymorphism Information Content (PIC) Values for MNP Markers in Polygonatum cyrtonema
Serial Number	Locus ID	Polymorphism Information Content (PIC) Value
1	AMPL1890001	0.950506
2	AMPL1890002	0.773906
3	AMPL1890003	0.979305
4	AMPL1890005	0.969194
5	AMPL1890006	0.981859
6	AMPL1890008	0.931009
7	AMPL1890009	0.956735
8	AMPL1890011	0.969294
9	AMPL1890012	0.803093
10	AMPL1890013	0.913617
11	AMPL1890014	0.959346
12	AMPL1890015	0.895281
13	AMPL1890016	0.891975
14	AMPL1890017	0.962549
15	AMPL1890018	0.932758
16	AMPL1890019	0.958017
17	AMPL1890020	0.897495
18	AMPL1890021	0.908325
19	AMPL1890022	0.886489
20	AMPL1890023	0.930385
21	AMPL1890024	0.886875
22	AMPL1890026	0.897305
23	AMPL1890027	0.919927
24	AMPL1890028	0.879981
25	AMPL1890029	0.90559
26	AMPL1890030	0.917402
27	AMPL1890031	0.887352
28	AMPL1890032	0.952128
29	AMPL1890033	0.907026
30	AMPL1890034	0.944511
31	AMPL1890035	0.939778
32	AMPL1890036	0.846327
33	AMPL1890038	0.914133
34	AMPL1890039	0.733422
35	AMPL1890040	0.894456
36	AMPL1890041	0.963431
37	AMPL1890042	0.893568
38	AMPL1890043	0.913174
39	AMPL1890044	0.882355
40	AMPL1890045	0.918505
41	AMPL1890046	0.879052
42	AMPL1890049	0.89182
43	AMPL1890050	0.950413
44	AMPL1890051	0.882101
45	AMPL1890052	0.898134
46	AMPL1890053	0.921845
47	AMPL1890054	0.952536
48	AMPL1890056	0.902143
49	AMPL1890057	0.83895
50	AMPL1890058	0.744009
51	AMPL1890059	0.933851
52	AMPL1890060	0.95092
53	AMPL1890061	0.835055
54	AMPL1890062	0.876803
55	AMPL1890063	0.929453
56	AMPL1890064	0.922517
57	AMPL1890066	0.854654
58	AMPL1890067	0.913385
59	AMPL1890068	0.888399
60	AMPL1890069	0.863138
61	AMPL1890070	0.91482
62	AMPL1890071	0.807403
63	AMPL1890072	0.897651
64	AMPL1890073	0.909588
65	AMPL1890074	0.860313
66	AMPL1890075	0.814575
67	AMPL1890077	0.867891
68	AMPL1890078	0.929227
69	AMPL1890079	0.882008
70	AMPL1890080	0.786386
71	AMPL1890081	0.889115
72	AMPL1890082	0.923264
73	AMPL1890083	0.830256
74	AMPL1890084	0.881569
75	AMPL1890085	0.879328
76	AMPL1890086	0.861476
77	AMPL1890087	0.896188
78	AMPL1890088	0.859668
79	AMPL1890089	0.845676
80	AMPL1890090	0.83388
81	AMPL1890091	0.791432
82	AMPL1890093	0.93924
83	AMPL1890094	0.849583
84	AMPL1890095	0.889758
85	AMPL1890096	0.784626
86	AMPL1890097	0.662943
87	AMPL1890098	0.759022
88	AMPL1890099	0.644375
89	AMPL1890100	0.851432
90	AMPL1890102	0.797337
91	AMPL1890103	0.812348
92	AMPL1890104	0.904087
93	AMPL1890105	0.872545
94	AMPL1890106	0.924082
95	AMPL1890107	0.86874
96	AMPL1890108	0.914207
97	AMPL1890109	0.928591
98	AMPL1890110	0.952162
99	AMPL1890111	0.817993
100	AMPL1890112	0.797666
101	AMPL1890113	0.870051
102	AMPL1890114	0.925
103	AMPL1890115	0.821373
104	AMPL1890116	0.91092
105	AMPL1890117	0.772118
106	AMPL1890118	0.740533
107	AMPL1890119	0.862492
108	AMPL1890120	0.799687
109	AMPL1890121	0.681037
110	AMPL1890122	0.85967
111	AMPL1890123	0.867227
112	AMPL1890124	0.814844
113	AMPL1890125	0.81668
114	AMPL1890126	0.833568
115	AMPL1890127	0.848147
116	AMPL1890128	0.896235
117	AMPL1890129	0.778004
118	AMPL1890130	0.820469
119	AMPL1890131	0.844846
120	AMPL1890132	0.887379
121	AMPL1890133	0.888404
122	AMPL1890134	0.807609
123	AMPL1890135	0.850723
124	AMPL1890136	0.91089
125	AMPL1890137	0.842812
126	AMPL1890138	0.818811
127	AMPL1890140	0.75362
128	AMPL1890141	0.802676
129	AMPL1890142	0.87398
130	AMPL1890143	0.8224
131	AMPL1890144	0.8675
132	AMPL1890146	0.901797
133	AMPL1890147	0.359609
134	AMPL1890148	0.847058
135	AMPL1890150	0.795417
136	AMPL1890151	0.738319
137	AMPL1890152	0.77125
138	AMPL1890153	0.681719
139	AMPL1890154	0.797784
140	AMPL1890155	0.93721
141	AMPL1890156	0.701615
142	AMPL1890157	0.706836
143	AMPL1890158	0.862916
144	AMPL1890159	0.682701
145	AMPL1890160	0.84738
146	AMPL1890162	0.837633
147	AMPL1890164	0.836484
148	AMPL1890165	0.793359
149	AMPL1890167	0.771912
150	AMPL1890168	0.903354
151	AMPL1890169	0.77239
152	AMPL1890170	0.777728
153	AMPL1890171	0.88066
154	AMPL1890172	0.83987
155	AMPL1890173	0.909956
156	AMPL1890174	0.844656
157	AMPL1890176	0.882232
158	AMPL1890177	0.765447
159	AMPL1890178	0.800439
160	AMPL1890179	0.668462
161	AMPL1890180	0.80237
162	AMPL1890181	0.860981
163	AMPL1890182	0.768601
164	AMPL1890183	0.717969
165	AMPL1890184	0.816406
166	AMPL1890185	0.85185
167	AMPL1890186	0.719948
168	AMPL1890187	0.754592
169	AMPL1890188	0.965312
170	AMPL1890189	0.754531
171	AMPL1890190	0.853202
172	AMPL1890191	0.885691
173	AMPL1890192	0.664288
174	AMPL1890193	0.708449
175	AMPL1890194	0.714768
176	AMPL1890195	0.918635
177	AMPL1890196	0.730243
178	AMPL1890197	0.804167
179	AMPL1890198	0.777867
180	AMPL1890199	0.806066
181	AMPL1890200	0.764922
182	AMPL1890201	0.654479
183	AMPL1890202	0.766641
184	AMPL1890203	0.827404
185	AMPL1890204	0.740764
186	AMPL1890205	0.800891
187	AMPL1890206	0.755367
188	AMPL1890207	0.761336
189	AMPL1890208	0.72657
190	AMPL1890209	0.833118
191	AMPL1890210	0.819877
192	AMPL1890211	0.731215
193	AMPL1890212	0.755167
194	AMPL1890213	0.696719
195	AMPL1890214	0.873491
196	AMPL1890216	0.667422
197	AMPL1890217	0.808047
198	AMPL1890218	0.906919
199	AMPL1890219	0.82234
200	AMPL1890221	0.667734
201	AMPL1890222	0.934731
202	AMPL1890223	0.826978
203	AMPL1890224	0.821503
204	AMPL1890225	0.732802
205	AMPL1890227	0.771641
206	AMPL1890228	0.815895
207	AMPL1890229	0.663215
208	AMPL1890230	0.776615
209	AMPL1890231	0.74658
210	AMPL1890232	0.731587
211	AMPL1890234	0.628993
212	AMPL1890235	0.722876
213	AMPL1890236	0.731554
214	AMPL1890237	0.828688
215	AMPL1890238	0.790799
216	AMPL1890239	0.663831
217	AMPL1890240	0.66683
218	AMPL1890241	0.69452
219	AMPL1890242	0.677834
220	AMPL1890243	0.751758
221	AMPL1890244	0.789089
222	AMPL1890245	0.871155
223	AMPL1890246	0.582474
224	AMPL1890247	0.632618
225	AMPL1890248	0.777864
226	AMPL1890249	0.744529
227	AMPL1890250	0.748267
228	AMPL1890253	0.688111
229	AMPL1890254	0.687806
230	AMPL1890255	0.677412
231	AMPL1890256	0.766944
232	AMPL1890257	0.672678
233	AMPL1890258	0.78609
234	AMPL1890259	0.767371
235	AMPL1890260	0.688366
236	AMPL1890261	0.729141
237	AMPL1890262	0.661316
238	AMPL1890263	0.749141
239	AMPL1890264	0.79839
240	AMPL1890265	0.783594
241	AMPL1890266	0.884557
242	AMPL1890267	0.815097
243	AMPL1890268	0.782109
244	AMPL1890269	0.818386
245	AMPL1890270	0.686562
246	AMPL1890271	0.821927
247	AMPL1890272	0.765947
248	AMPL1890273	0.750706
249	AMPL1890274	0.892746
250	AMPL1890275	0.800417
251	AMPL1890277	0.842604
252	AMPL1890278	0.784006
253	AMPL1890279	0.773327
254	AMPL1890280	0.895065
255	AMPL1890281	0.695
256	AMPL1890282	0.669936
257	AMPL1890283	0.790685
258	AMPL1890284	0.656675
259	AMPL1890285	0.620937
260	AMPL1890286	0.750391
261	AMPL1890287	0.841241
262	AMPL1890288	0.725234
263	AMPL1890289	0.692965
264	AMPL1890290	0.817898
265	AMPL1890291	0.645938
266	AMPL1890292	0.836358
267	AMPL1890294	0.814543
268	AMPL1890295	0.67361
269	AMPL1890296	0.717256
270	AMPL1890297	0.601195
271	AMPL1890298	0.576406
272	AMPL1890299	0.71102
273	AMPL1890300	0.841272
274	AMPL1890301	0.650364
275	AMPL1890302	0.666904
276	AMPL1890303	0.674141
277	AMPL1890304	0.583404
278	AMPL1890305	0.732248
279	AMPL1890306	0.589569
280	AMPL1890307	0.755938
281	AMPL1890308	0.864809
282	AMPL1890309	0.693776
283	AMPL1890310	0.663092
284	AMPL1890311	0.634557
285	AMPL1890312	0.876016
286	AMPL1890313	0.59706
287	AMPL1890314	0.747781
288	AMPL1890315	0.850291
289	AMPL1890316	0.601541
290	AMPL1890317	0.877951
291	AMPL1890318	0.736554
292	AMPL1890320	0.714453
293	AMPL1890321	0.778989
294	AMPL1890322	0.762257
295	AMPL1890323	0.652292
296	AMPL1890324	0.859765
297	AMPL1890325	0.771885
298	AMPL1890326	0.636542
299	AMPL1890327	0.780213
300	AMPL1890328	0.683828
301	AMPL1890329	0.685158
302	AMPL1890331	0.914651
303	AMPL1890332	0.743713
304	AMPL1890334	0.639456
305	AMPL1890335	0.622135
306	AMPL1890336	0.589689
307	AMPL1890337	0.775688
308	AMPL1890338	0.546432
309	AMPL1890339	0.762738
310	AMPL1890340	0.730469
311	AMPL1890342	0.571328
312	AMPL1890343	0.718448
313	AMPL1890344	0.780163
314	AMPL1890345	0.83947
315	AMPL1890346	0.625
316	AMPL1890347	0.673976
317	AMPL1890348	0.569467
318	AMPL1890349	0.736714
319	AMPL1890350	0.701019
320	AMPL1890351	0.628724
321	AMPL1890352	0.692057
322	AMPL1890353	0.661523
323	AMPL1890354	0.571272
324	AMPL1890356	0.525703
325	AMPL1890357	0.789245
326	AMPL1890358	0.694327
327	AMPL1890359	0.685968
328	AMPL1890360	0.540645
329	AMPL1890361	0.432961
330	AMPL1890362	0.431563
331	AMPL1890363	0.617656
332	AMPL1890364	0.633195
333	AMPL1890365	0.765289
334	AMPL1890366	0.84262
335	AMPL1890367	0.816597
336	AMPL1890369	0.794035
337	AMPL1890370	0.658548
338	AMPL1890371	0.66133
339	AMPL1890372	0.791662
340	AMPL1890374	0.282087
341	AMPL1890375	0.71
342	AMPL1890376	0.420106
343	AMPL1890377	0.72945
344	AMPL1890379	0.877025
345	AMPL1890380	0.591105
346	AMPL1890381	0.713229
347	AMPL1890383	0.681198
348	AMPL1890384	0.911775
349	AMPL1890385	0.646563
350	AMPL1890386	0.606361
351	AMPL1890387	0.953428
352	AMPL1890388	0.783381
353	AMPL1890389	0.566005
354	AMPL1890391	0.462508
355	AMPL1890392	0.77752
356	AMPL1890393	0.719921
357	AMPL1890394	0.678076
358	AMPL1890395	0.484913
359	AMPL1890396	0.637795
360	AMPL1890397	0.595664
361	AMPL1890398	0.642344
362	AMPL1890399	0.578748
363	AMPL1890400	0.670273
364	AMPL1890401	0.603359
365	AMPL1890402	0.512578
366	AMPL1890403	0.614141
367	AMPL1890404	0.264914
368	AMPL1890405	0.830607
369	AMPL1890406	0.792504
370	AMPL1890408	0.530397
371	AMPL1890409	0.89758
372	AMPL1890410	0.481475
373	AMPL1890411	0.591406
374	AMPL1890412	0.686901
375	AMPL1890413	0.701471
376	AMPL1890414	0.912604
377	AMPL1890415	0.846925
378	AMPL1890416	0.616404
379	AMPL1890417	0.680972
380	AMPL1890418	0.578251
381	AMPL1890419	0.658516
382	AMPL1890420	0.619661
383	AMPL1890421	0.569425
384	AMPL1890422	0.517689
385	AMPL1890423	0.488125
386	AMPL1890424	0.559911
387	AMPL1890425	0.834844
388	AMPL1890426	0.654141
389	AMPL1890427	0.744546
390	AMPL1890428	0.592253
391	AMPL1890429	0.508793
392	AMPL1890430	0.444063
393	AMPL1890431	0.711025
394	AMPL1890432	0.501641
395	AMPL1890433	0.847474
396	AMPL1890435	0.576667
397	AMPL1890436	0.708264
398	AMPL1890437	0.76944
399	AMPL1890438	0.456097
400	AMPL1890439	0.742448
401	AMPL1890440	0.42125
402	AMPL1890441	0.470374
403	AMPL1890442	0.661745
404	AMPL1890443	0.553843
405	AMPL1890445	0.499805
406	AMPL1890446	0.522143
407	AMPL1890447	0.444036
408	AMPL1890448	0.814774
409	AMPL1890449	0.74763
410	AMPL1890450	0.504217
411	AMPL1890451	0.559896
412	AMPL1890452	0.566554
413	AMPL1890453	0.482969
414	AMPL1890454	0.790625
415	AMPL1890455	0.461563
416	AMPL1890456	0.692214
417	AMPL1890457	0.561461
418	AMPL1890458	0.406566
419	AMPL1890459	0.552872
420	AMPL1890460	0.887738
421	AMPL1890461	0.576216
422	AMPL1890463	0.399687
423	AMPL1890464	0.837704
424	AMPL1890465	0.401138
425	AMPL1890466	0.369371
426	AMPL1890467	0.625156
427	AMPL1890468	0.37764
428	AMPL1890469	0.45224
429	AMPL1890470	0.622697
430	AMPL1890471	0.794583
431	AMPL1890472	0.430814
432	AMPL1890473	0.539859
433	AMPL1890474	0.51125
434	AMPL1890475	0.659644
435	AMPL1890476	0.673906
436	AMPL1890477	0.68888
437	AMPL1890478	0.794948
438	AMPL1890479	0.826764
439	AMPL1890480	0.421462
440	AMPL1890482	0.798701
441	AMPL1890483	0.334133
442	AMPL1890484	0.541689
443	AMPL1890485	0.443437
444	AMPL1890486	0.532344
445	AMPL1890488	0.790917
446	AMPL1890489	0.474359
447	AMPL1890490	0.504141
448	AMPL1890491	0.729461
449	AMPL1890492	0.72908
450	AMPL1890493	0.462662
451	AMPL1890494	0.5325
452	AMPL1890496	0.667067
453	AMPL1890497	0.753659
454	AMPL1890498	0.55584
455	AMPL1890499	0.956139
456	AMPL1890500	0.789064
457	AMPL1890501	0.849852
458	AMPL1890502	0.532521
459	AMPL1890503	0.473208
460	AMPL1890504	0.587059
461	AMPL1890505	0.391015
462	AMPL1890506	0.57237
463	AMPL1890507	0.373756
464	AMPL1890508	0.478669
465	AMPL1890509	0.507812
466	AMPL1890510	0.896046
467	AMPL1890511	0.411992
468	AMPL1890512	0.831979
469	AMPL1890513	0.796722
470	AMPL1890514	0.610447
471	AMPL1890515	0.590343
472	AMPL1890516	0.475805
473	AMPL1890517	0.367766
474	AMPL1890518	0.589422
475	AMPL1890519	0.360803
476	AMPL1890520	0.458698
477	AMPL1890521	0.30644
478	AMPL1890522	0.317049
479	AMPL1890523	0.945121
480	AMPL1890524	0.285956
481	AMPL1890526	0.3525
482	AMPL1890527	0.567697
483	AMPL1890528	0.571863
484	AMPL1890529	0.49147
485	AMPL1890530	0.402995
486	AMPL1890531	0.602292
487	AMPL1890532	0.677499
488	AMPL1890533	0.462578
489	AMPL1890534	0.677964
490	AMPL1890535	0.725764
491	AMPL1890536	0.265235
492	AMPL1890537	0.458984
493	AMPL1890538	0.367857
494	AMPL1890539	0.424626
495	AMPL1890540	0.813906
496	AMPL1890541	0.616979
497	AMPL1890542	0.299911
498	AMPL1890543	0.373828
499	AMPL1890544	0.355625
500	AMPL1890545	0.187031
501	AMPL1890546	0.467075
502	AMPL1890547	0.704115
503	AMPL1890548	0.475285
504	AMPL1890549	0.393527
505	AMPL1890550	0.179959

## Sheet: Supplementary Table S9
Supplementary Table S9. Comparison of the MNP Marker Platform with Mainstream Scalable Genotyping Technologies
Comparison Dimension	MNP Marker Platform	SSR Technology	GBS Technology	SNP Chip
Cost per Sample	50–80 RMB (targeted capture design, lower cost for batch detection)	150–200 RMB (high cost for primer synthesis + electrophoresis detection)	80–120 RMB (moderate cost for library construction + sequencing)	100–150 RMB (high upfront cost for chip design; single-sample cost highly dependent on batch size)
Throughput	High (500–1000 samples/batch; simultaneous detection of 505 MNP loci)	Low (20–50 samples/batch; only 1–10 loci detectable per PCR run)	Medium-high (100–300 samples/batch; hundreds to thousands of SNP loci obtainable per run)	High (300–500 samples/batch; thousands of SNP loci detectable per run)
Marker Density	High (200–1000 MNP loci; each MNP contains dozens of SNP loci, with high informativeness)	Low (10–50 SSR loci; mostly single nucleotide or simple sequence repeat variations)	Medium (500–2000 SNP loci; randomly distributed across the genome)	High (1000–5000 SNP loci; controllable locus distribution)
Polyploid Compatibility	High (targeting single-copy orthologous gene regions; combined with dosage-corrected genotyping algorithms, enabling clear distinction of allelic dosage effects)	Low (prone to polymorphic band overlap in polyploids; difficult to accurately determine genotypes and resolve dosage effects)	Medium (non-targeted sequencing tends to cause uneven coverage of some loci; affecting genotyping accuracy in polyploids)	Medium (imperfect algorithms for resolving dosage effects in polyploids; ambiguous genotyping for some loci)
Discriminatory Power for Traditional Chinese Medicine (TCM) Authentication	High (99.9% cultivar-level identification accuracy; effective distinction of different Polygonatum cyrtonema cultivars)	Medium (limited ability to distinguish closely related species)	Medium-high (low risk of misidentification for closely related species)	Medium-high (weak targeting for adulteration scenarios specific to Chinese medicinal materials)
